# Supplementary material for: 5-(2-Hy­droxy­phen­yl)-3-methyl-4,5-di­hydro-1H-pyrazole-1-carbaldehyde
Source: Acta Crystallogr Sect E Struct Rep Online. 2010 Aug 18;66(Pt 9):o2351. doi: 10.1107/S1600536810031600 (PMC3008072; doi:10.1107/S1600536810031600)
Supplement: Supplementary file 2 [file e-66-o2351-Isup2.hkl]

# 
# h,k,l, Fc-squared, Fo-squared, sigma(Fo-squared) and status flag 
# 
data_I
_shelx_title ' P in P2(1)/n' 
_shelx_refln_list_code          4 
_shelx_F_calc_maximum      125.34 
_exptl_crystal_F_000       432.00 
_reflns_d_resolution_high  0.8107 
 
loop_ 
 _symmetry_equiv_pos_as_xyz 
 'x, y, z' 
 '-x+1/2, y+1/2, -z+1/2' 
 '-x, -y, -z' 
 'x-1/2, -y-1/2, z-1/2' 
 
_cell_length_a     7.3835 
_cell_length_b    13.4540 
_cell_length_c    10.5070 
_cell_angle_alpha  90.000 
_cell_angle_beta  106.456 
_cell_angle_gamma  90.000 
 
_shelx_F_squared_multiplier     1.000 
 
loop_ 
 _refln_index_h 
 _refln_index_k 
 _refln_index_l 
 _refln_F_squared_calc 
 _refln_F_squared_meas 
 _refln_F_squared_sigma 
 _refln_observed_status 
   2   0   0     4795.49     4715.82     25.44 o 
   4   0   0      739.77      684.96      4.31 o 
   6   0   0      990.90      917.86     13.51 o 
   8   0   0        0.68        1.56      3.56 o 
   1   1   0     1006.73      937.87      3.67 o 
   2   1   0      619.66      616.45      2.08 o 
   3   1   0      955.72     1065.31      7.60 o 
   4   1   0     1194.88     1264.43      4.40 o 
   5   1   0       13.12       12.02      0.82 o 
   6   1   0      116.59      125.11      4.27 o 
   7   1   0       67.39       63.24      4.05 o 
   8   1   0       11.17       10.16      2.80 o 
   0   2   0     5648.07     5194.54     50.64 o 
   1   2   0     2384.52     2226.41     15.16 o 
   2   2   0      282.36      299.79      2.29 o 
   3   2   0      615.15      635.73      3.55 o 
   4   2   0       81.38       79.34      1.13 o 
   5   2   0      144.99      157.47      1.61 o 
   6   2   0       48.46       49.68      3.30 o 
   7   2   0        5.29        2.32      2.35 o 
   8   2   0       10.53       13.06      2.75 o 
   1   3   0      209.26      213.34      1.24 o 
   2   3   0      472.60      488.02      5.91 o 
   3   3   0       20.88       25.81      0.98 o 
   4   3   0      725.27      775.26      4.74 o 
   5   3   0        4.16        4.52      1.03 o 
   6   3   0       43.95       44.21      3.11 o 
   7   3   0       76.96       72.83      3.86 o 
   8   3   0        0.23        1.10      2.70 o 
   0   4   0    15710.16    14223.81    119.91 o 
   1   4   0      468.45      480.77      2.03 o 
   2   4   0      159.65      151.59      2.81 o 
   3   4   0       28.07       29.83      1.36 o 
   4   4   0       17.67       22.15      1.35 o 
   5   4   0       13.57       14.54      1.28 o 
   6   4   0       36.10       33.50      2.05 o 
   7   4   0       15.00       16.46      2.97 o 
   8   4   0       70.07       80.20      4.25 o 
   1   5   0       62.76       64.00      0.97 o 
   2   5   0       12.47       12.68      0.73 o 
   3   5   0      202.90      229.84      3.69 o 
   4   5   0      457.52      445.96      4.10 o 
   5   5   0        9.94        9.89      1.33 o 
   6   5   0      164.89      172.33      4.68 o 
   7   5   0       86.26       87.16      4.15 o 
   8   5   0       30.59       33.67      2.87 o 
   0   6   0      863.71      832.24      9.25 o 
   1   6   0        7.01       10.41      0.64 o 
   2   6   0     1049.68     1017.54      4.50 o 
   3   6   0      148.75      139.01      1.96 o 
   4   6   0      163.20      169.14      2.42 o 
   5   6   0        2.25        2.93      1.18 o 
   6   6   0      122.46      121.34      3.38 o 
   7   6   0        0.30        0.44      2.07 o 
   8   6   0       37.27       38.04      2.86 o 
   1   7   0      289.29      256.47      1.42 o 
   2   7   0       27.63       32.40      1.08 o 
   3   7   0      137.33      142.20      1.86 o 
   4   7   0       54.40       52.55      1.56 o 
   5   7   0      206.72      209.08      3.63 o 
   6   7   0       74.39       79.07      2.82 o 
   7   7   0        0.39        2.85      2.56 o 
   0   8   0     1021.92     1015.64      8.32 o 
   1   8   0      251.07      269.24      1.71 o 
   2   8   0       74.00       70.10      2.19 o 
   3   8   0      356.64      342.81      2.68 o 
   4   8   0        0.88        1.10      1.04 o 
   5   8   0      115.16      120.77      2.42 o 
   6   8   0       17.81       21.11      2.80 o 
   7   8   0        0.83        3.56      4.27 o 
   1   9   0      109.95      110.56      1.44 o 
   2   9   0        0.63        1.46      0.59 o 
   3   9   0       46.62       43.61      2.23 o 
   4   9   0        0.18        0.89      1.27 o 
   5   9   0      561.01      561.79      8.39 o 
   6   9   0       53.66       49.78      5.26 o 
   7   9   0        0.66        3.56      4.55 o 
   0  10   0      147.06      140.90      1.88 o 
   1  10   0      196.19      209.62      3.07 o 
   2  10   0      114.46      118.56      2.30 o 
   3  10   0       95.44       97.04      2.24 o 
   4  10   0        9.24       10.97      2.18 o 
   5  10   0       58.83       57.72      2.70 o 
   6  10   0       66.55       66.43      5.69 o 
   1  11   0      103.03       93.66      3.87 o 
   2  11   0       87.46       87.03      2.57 o 
   3  11   0        0.05        1.50      1.74 o 
   4  11   0      297.55      314.31      4.94 o 
   5  11   0       16.14       22.46      2.30 o 
   6  11   0      137.81      134.42      6.69 o 
   0  12   0        1.59        3.41      3.27 o 
   1  12   0       86.33       81.43      3.87 o 
   2  12   0      282.52      273.19      5.98 o 
   3  12   0       34.31       41.60      3.52 o 
   4  12   0      159.32      169.09      3.95 o 
   5  12   0       11.90       16.90      3.07 o 
   6  12   0        3.29        3.56      4.27 o 
   1  13   0      157.73      160.30      7.25 o 
   2  13   0       22.25       20.45      3.16 o 
   3  13   0        0.32       -0.11      2.90 o 
   4  13   0       52.51       57.04      5.41 o 
   5  13   0      411.18      395.71     11.95 o 
   0  14   0       10.67       14.37      4.41 o 
   1  14   0       33.60       31.01      5.12 o 
   2  14   0       63.05       60.59      5.83 o 
   3  14   0       22.17       18.49      5.12 o 
   4  14   0        6.73        6.69      4.98 o 
   1  15   0        1.35        1.14      3.84 o 
   2  15   0       20.66       17.50      4.55 o 
   3  15   0       33.00       39.12      5.26 o 
   0  16   0        1.25       -1.00      4.55 o 
   1  16   0      102.04       94.41      5.12 o 
   2  16   0       36.00       45.52      5.97 o 
  -7   0   1      423.08      370.39      9.81 o 
  -5   0   1      203.00      198.04      4.48 o 
  -3   0   1      615.19      657.49      4.98 o 
  -1   0   1     6258.97     5735.18     50.64 o 
   1   0   1    11015.13     9577.99    183.42 o 
   3   0   1        6.15        8.53      2.42 o 
   5   0   1      450.85      464.12      9.25 o 
   7   0   1       67.95       62.87      5.26 o 
  -8   1   1       11.87       11.79      2.80 o 
  -7   1   1        6.31        7.12      2.83 o 
  -6   1   1       33.01       35.63      1.78 o 
  -5   1   1       23.16       22.80      0.97 o 
  -4   1   1      469.11      511.28      5.05 o 
  -3   1   1        9.95       12.64      1.03 o 
  -2   1   1     5773.57     5478.58     42.04 o 
  -1   1   1        0.38        1.71      0.80 o 
   1   1   1      330.62      309.73      1.22 o 
   2   1   1     2047.30     1881.43      7.67 o 
   3   1   1      173.45      170.29      2.56 o 
   4   1   1      337.57      290.76      6.90 o 
   5   1   1       75.33       72.96      3.27 o 
   6   1   1        1.14        2.34      2.45 o 
   7   1   1      140.29      127.58      5.12 o 
   8   1   1       17.06       13.64      3.16 o 
  -8   2   1       18.46       28.33      3.37 o 
  -7   2   1       42.63       38.14      3.18 o 
  -6   2   1       45.84       53.50      1.69 o 
  -5   2   1        1.89        1.68      0.95 o 
  -4   2   1       15.07       10.90      1.40 o 
  -3   2   1       93.29      106.62      2.70 o 
  -2   2   1    12410.90    11678.91     78.66 o 
  -1   2   1     1131.93     1080.09      4.73 o 
   0   2   1       83.53       80.80      0.61 o 
   1   2   1     1882.91     1769.56      5.38 o 
   2   2   1      877.82      859.67      4.57 o 
   3   2   1       17.86       20.47      0.72 o 
   4   2   1     1400.90     1451.06      5.97 o 
   5   2   1       21.63       21.32      1.38 o 
   6   2   1       72.58       67.23      3.46 o 
   7   2   1       16.38       17.87      2.80 o 
   8   2   1        6.34        8.55      3.16 o 
  -8   3   1      159.28      152.86      5.33 o 
  -7   3   1       34.39       29.94      3.14 o 
  -6   3   1      391.54      391.56      5.40 o 
  -5   3   1        0.55        1.34      1.04 o 
  -4   3   1      561.92      537.18      4.26 o 
  -3   3   1        5.49       11.33      1.42 o 
  -2   3   1      776.22      790.50      4.47 o 
  -1   3   1        3.06        4.91      1.26 o 
   0   3   1     6441.69     6203.38     25.95 o 
   1   3   1       56.56       60.20      0.58 o 
   2   3   1       60.00       56.23      0.83 o 
   3   3   1      622.74      649.33      7.24 o 
   4   3   1      143.12      134.93      1.97 o 
   5   3   1        5.78        7.12      2.26 o 
   6   3   1       21.71       23.80      3.06 o 
   7   3   1      194.73      179.58      5.17 o 
   8   3   1        4.13        7.09      2.38 o 
  -8   4   1       21.62       23.27      3.11 o 
  -7   4   1        3.64        2.49      2.77 o 
  -6   4   1       65.58       69.16      2.55 o 
  -5   4   1       30.00       29.42      1.72 o 
  -4   4   1       14.39       17.76      1.67 o 
  -3   4   1      160.63      166.74      2.71 o 
  -2   4   1       83.20       91.47      1.87 o 
  -1   4   1       21.86       18.35      2.56 o 
   0   4   1     5139.18     5083.05     19.25 o 
   1   4   1      119.73      126.82      0.85 o 
   2   4   1       33.75       38.43      0.97 o 
   4   4   1       72.13       62.47      1.21 o 
   5   4   1      217.22      212.32      7.47 o 
   6   4   1       89.94       90.91      3.72 o 
   7   4   1        3.61        3.21      2.19 o 
   8   4   1        0.39       -0.23      2.44 o 
  -8   5   1      169.67      160.97      5.32 o 
  -7   5   1       35.74       41.51      4.20 o 
  -6   5   1       59.36       66.44      3.44 o 
  -5   5   1      165.26      172.14      3.00 o 
  -4   5   1       44.08       43.66      1.75 o 
  -3   5   1        3.09        2.20      1.09 o 
  -2   5   1        0.93        1.02      0.67 o 
  -1   5   1      100.91       97.58      3.56 o 
   0   5   1     1162.58     1128.24      4.20 o 
   1   5   1      104.95      108.70      0.83 o 
   2   5   1       52.65       43.46      0.98 o 
   3   5   1       24.68       31.70      1.20 o 
   4   5   1       20.72       22.28      1.28 o 
   5   5   1      172.64      166.59      4.63 o 
   6   5   1      117.55      109.01      4.01 o 
   7   5   1       52.43       52.14      2.94 o 
   8   5   1       31.61       32.25      2.94 o 
  -8   6   1       42.12       46.69      3.70 o 
  -7   6   1       27.41       29.43      3.00 o 
  -6   6   1      182.78      167.46      4.47 o 
  -5   6   1      174.05      182.62      3.18 o 
  -4   6   1      103.00      103.43      2.31 o 
  -3   6   1      298.04      323.59      3.60 o 
  -2   6   1      971.99      977.11      6.44 o 
  -1   6   1      124.74      131.21      3.01 o 
   0   6   1       49.61       51.42      0.82 o 
   1   6   1       89.90      104.95      0.89 o 
   2   6   1       11.51       10.73      0.81 o 
   3   6   1       58.00       59.07      1.46 o 
   4   6   1        0.36        0.93      1.08 o 
   5   6   1      115.89      115.12      2.98 o 
   6   6   1      124.90      120.98      3.33 o 
   7   6   1        0.02        2.19      2.23 o 
  -8   7   1        0.04        2.45      3.00 o 
  -7   7   1       40.29       37.41      5.69 o 
  -6   7   1       99.27       97.34      3.79 o 
  -5   7   1      175.17      171.55      3.18 o 
  -4   7   1        4.71        6.57      1.28 o 
  -3   7   1        9.40       12.33      0.96 o 
  -2   7   1      230.30      233.55      8.32 o 
  -1   7   1      216.95      235.53      4.07 o 
   0   7   1      118.56      106.87      1.06 o 
   1   7   1      163.23      180.17      1.57 o 
   2   7   1      336.80      330.91      2.12 o 
   3   7   1       56.38       55.11      1.42 o 
   4   7   1      963.75      957.72      7.71 o 
   5   7   1        1.70        3.87      1.60 o 
   6   7   1      135.54      133.23      3.45 o 
   7   7   1      187.25      189.04      4.33 o 
  -7   8   1        1.47        0.00      3.98 o 
  -6   8   1        0.48       -0.14      2.37 o 
  -5   8   1       61.42       65.70      2.40 o 
  -4   8   1       68.80       69.54      1.60 o 
  -3   8   1       67.94       69.23      1.26 o 
  -2   8   1      539.91      534.01      6.43 o 
  -1   8   1        5.30        5.24      0.55 o 
   0   8   1     1189.18     1145.39     14.16 o 
   1   8   1      382.18      377.64      3.63 o 
   2   8   1      302.45      295.88      1.64 o 
   3   8   1      116.98      118.17      1.92 o 
   4   8   1      904.88      907.72      6.85 o 
   5   8   1        0.00        0.95      1.61 o 
   6   8   1      142.71      145.21      4.56 o 
   7   8   1       56.61       53.66      3.12 o 
  -7   9   1        6.89        2.42      3.98 o 
  -6   9   1       36.65       31.43      4.84 o 
  -5   9   1       56.03       57.28      3.28 o 
  -4   9   1        0.35        2.28      1.88 o 
  -3   9   1       59.19       56.47      2.37 o 
  -2   9   1      491.93      490.60      6.58 o 
  -1   9   1        3.90        2.77      2.10 o 
   0   9   1       93.57       99.71      3.34 o 
   1   9   1      415.97      427.13      2.40 o 
   2   9   1      186.98      199.71      2.16 o 
   3   9   1       11.71       12.78      1.11 o 
   4   9   1      231.19      240.81      3.27 o 
   5   9   1      282.00      280.97      3.70 o 
   6   9   1       25.17       24.06      3.16 o 
   7   9   1        3.57        4.31      2.80 o 
  -7  10   1        0.45        4.55      3.84 o 
  -6  10   1       64.02       60.74      5.83 o 
  -5  10   1       40.41       41.69      2.57 o 
  -4  10   1        2.70        5.71      1.91 o 
  -3  10   1       14.99       13.36      1.96 o 
  -2  10   1      168.33      179.62      2.32 o 
  -1  10   1       74.50       78.73      3.31 o 
   0  10   1        1.87        5.55      3.13 o 
   1  10   1       33.49       31.86      1.19 o 
   2  10   1      117.28      113.14      2.25 o 
   3  10   1       82.94       77.19      2.37 o 
   4  10   1      123.63      117.13      3.11 o 
   5  10   1        8.03        9.97      2.06 o 
   6  10   1       43.03       43.75      3.44 o 
  -6  11   1      119.36      122.75      6.83 o 
  -5  11   1       23.20       24.74      2.56 o 
  -4  11   1        1.69        2.20      1.89 o 
  -3  11   1       24.03       25.87      2.12 o 
  -2  11   1       16.22       16.39      1.77 o 
  -1  11   1      122.29      120.53      2.63 o 
   0  11   1      110.02      112.53      4.07 o 
   1  11   1       60.08       56.31      5.12 o 
   2  11   1        0.26       -0.24      1.55 o 
   3  11   1       82.81       92.27      3.42 o 
   4  11   1       99.23       95.57      3.86 o 
   5  11   1      225.56      225.98      5.89 o 
   6  11   1        9.15        7.97      3.70 o 
  -6  12   1       14.96       13.51      4.69 o 
  -5  12   1      134.02      149.80      4.12 o 
  -4  12   1       13.44       16.73      2.26 o 
  -3  12   1       19.27       22.46      2.21 o 
  -2  12   1        9.16       13.20      2.65 o 
  -1  12   1       57.00       60.48      3.57 o 
   0  12   1       22.77       23.37      2.41 o 
   1  12   1       35.54       37.19      3.27 o 
   2  12   1       78.18       84.77      5.69 o 
   3  12   1       67.90       61.30      5.55 o 
   4  12   1       12.96       16.78      4.69 o 
   5  12   1       16.25       16.23      3.48 o 
  -5  13   1       23.82       27.66      3.65 o 
  -4  13   1       13.98       15.55      3.11 o 
  -3  13   1        0.00        1.09      2.59 o 
  -2  13   1      165.18      151.21      5.17 o 
  -1  13   1        1.92        2.13      2.56 o 
   0  13   1        3.10        1.09      2.24 o 
   1  13   1        3.81        3.98      3.70 o 
   2  13   1       56.11       57.04      5.55 o 
   3  13   1        0.79       -0.71      3.84 o 
   4  13   1       65.59       68.99      6.26 o 
   5  13   1        0.28        2.84      3.98 o 
  -4  14   1        1.72        3.00      3.20 o 
  -3  14   1        5.28        5.51      3.11 o 
  -2  14   1        0.00        0.42      2.61 o 
  -1  14   1       12.63       12.00      3.00 o 
   0  14   1       25.30       26.03      3.32 o 
   1  14   1       34.43       40.82      5.26 o 
   2  14   1        1.89        0.85      4.27 o 
   3  14   1       13.93       12.37      4.84 o 
   4  14   1        1.93        0.28      5.12 o 
  -3  15   1        6.10        8.44      3.42 o 
  -2  15   1        4.77        5.10      2.73 o 
  -1  15   1        6.38       11.09      4.55 o 
   0  15   1        0.53        0.68      2.87 o 
   1  15   1       32.15       31.59      3.81 o 
   2  15   1      127.48      130.72      7.97 o 
   3  15   1       24.26       26.60      5.83 o 
  -2  16   1        5.86       10.67      5.26 o 
  -1  16   1       26.99       25.67      3.37 o 
   0  16   1        6.01        5.97      3.32 o 
   1  16   1       47.95       54.37      4.37 o 
   2  16   1      128.03      128.30      8.11 o 
  -8   0   2       34.51       32.57      5.12 o 
  -6   0   2       14.22       16.90      1.81 o 
  -4   0   2     1048.53     1132.07      9.39 o 
  -2   0   2        2.69        1.71      1.85 o 
   0   0   2     1254.79     1202.62      6.54 o 
   2   0   2       58.85       60.54      1.56 o 
   4   0   2       77.83       83.07      4.27 o 
   6   0   2       18.44       18.06      3.41 o 
   8   0   2       35.08       34.84      3.58 o 
  -9   1   2       51.23       64.65      4.31 o 
  -8   1   2        0.58        1.99      3.12 o 
  -7   1   2       59.40       52.65      3.62 o 
  -6   1   2        7.87        9.99      1.25 o 
  -5   1   2       52.13       48.01      1.81 o 
  -4   1   2      766.62      798.07      5.72 o 
  -3   1   2       38.41       37.07      1.76 o 
  -2   1   2       10.27       11.24      1.85 o 
  -1   1   2       19.12       16.64      1.99 o 
   0   1   2     1713.77     1566.75      7.82 o 
   1   1   2      584.64      531.16      1.30 o 
   2   1   2      411.34      385.12      1.88 o 
   3   1   2       47.14       49.90      1.96 o 
   4   1   2       73.95       82.51      1.40 o 
   5   1   2       64.26       63.83      3.14 o 
   6   1   2        0.03        0.48      2.56 o 
   7   1   2        0.58        1.01      2.15 o 
   8   1   2       20.25       24.00      2.12 o 
  -8   2   2        5.15        8.23      2.89 o 
  -7   2   2        2.15        5.27      2.97 o 
  -6   2   2        0.36        0.79      0.98 o 
  -5   2   2       11.89       16.94      1.36 o 
  -4   2   2      318.91      299.77      6.49 o 
  -3   2   2      762.97      730.88      5.37 o 
  -2   2   2     1591.66     1552.10      9.96 o 
  -1   2   2     5774.35     5460.27     34.63 o 
   0   2   2      155.49      138.93      2.32 o 
   1   2   2      442.80      438.96      4.46 o 
   2   2   2      395.92      392.97      1.98 o 
   3   2   2     2241.57     2271.57      6.44 o 
   4   2   2      299.29      280.09      4.55 o 
   5   2   2       40.26       41.05      2.43 o 
   6   2   2        6.72        4.68      2.04 o 
   7   2   2        7.96        6.69      2.28 o 
   8   2   2        5.91        4.61      1.99 o 
  -8   3   2        4.27        2.44      2.51 o 
  -7   3   2      235.82      226.11      5.97 o 
  -6   3   2        1.05        1.44      1.20 o 
  -5   3   2      136.08      141.16      2.40 o 
  -4   3   2      712.04      711.47      6.94 o 
  -3   3   2     2504.89     2514.34     14.08 o 
  -2   3   2      416.67      434.25      5.97 o 
  -1   3   2     1402.94     1378.67      4.98 o 
   0   3   2     3999.95     3858.40     21.68 o 
   1   3   2       25.41       21.57      0.78 o 
   2   3   2      324.24      319.76      1.78 o 
   3   3   2        0.35        0.85      0.63 o 
   4   3   2        6.83        5.72      0.93 o 
   5   3   2       74.85       77.58      2.80 o 
   6   3   2        7.34        7.71      2.02 o 
   7   3   2       18.73       15.84      2.37 o 
   8   3   2       46.67       48.21      2.43 o 
  -8   4   2       39.87       38.51      3.55 o 
  -7   4   2      240.13      238.73      5.65 o 
  -6   4   2       16.04       18.56      1.53 o 
  -5   4   2      375.29      389.49      3.73 o 
  -4   4   2     2639.62     2710.64     11.37 o 
  -3   4   2      141.71      155.32      2.73 o 
  -2   4   2     2504.72     2459.02     10.31 o 
  -1   4   2      447.88      468.99      4.25 o 
   0   4   2     1129.28     1098.72      4.30 o 
   1   4   2     2272.60     2274.31      5.15 o 
   2   4   2      524.40      522.73      2.41 o 
   3   4   2      135.70      147.66      1.70 o 
   4   4   2       46.37       39.10      1.24 o 
   5   4   2        9.76        7.96      1.78 o 
   6   4   2        1.97        3.30      2.16 o 
   7   4   2       57.91       54.65      2.58 o 
  -8   5   2        6.90        8.72      3.63 o 
  -7   5   2      158.42      153.86      3.63 o 
  -6   5   2      259.50      250.70      3.86 o 
  -5   5   2       43.49       43.17      2.16 o 
  -4   5   2       36.88       51.14      3.84 o 
  -3   5   2      726.25      769.71      4.77 o 
  -2   5   2      558.40      541.84      9.46 o 
  -1   5   2     1427.34     1414.58     11.94 o 
   0   5   2      151.35      159.91      1.84 o 
   1   5   2      247.49      247.84      1.99 o 
   2   5   2        1.15        0.72      0.74 o 
   3   5   2       65.71       66.05      1.32 o 
   4   5   2      390.91      410.62      3.59 o 
   5   5   2        0.05        0.79      1.85 o 
   6   5   2        3.13        2.95      1.74 o 
   7   5   2        0.70        0.47      1.68 o 
  -8   6   2        0.14        1.00      4.41 o 
  -7   6   2      153.26      149.87      3.73 o 
  -6   6   2      176.77      174.97      4.80 o 
  -5   6   2       46.89       49.50      2.10 o 
  -4   6   2       38.65       46.96      2.77 o 
  -3   6   2       38.40       38.16      1.51 o 
  -2   6   2       24.08       22.31      0.95 o 
  -1   6   2      664.50      695.70      6.07 o 
   0   6   2      287.76      287.57      1.84 o 
   1   6   2      150.29      153.92      2.40 o 
   2   6   2        1.04        3.59      0.82 o 
   3   6   2        9.00        9.29      0.90 o 
   4   6   2       46.43       56.40      1.62 o 
   5   6   2      401.43      390.21      3.96 o 
   6   6   2       30.44       29.31      1.89 o 
   7   6   2        7.65        7.49      1.78 o 
  -8   7   2       18.56       14.79      5.12 o 
  -7   7   2        1.53        2.61      2.63 o 
  -6   7   2      316.76      321.06      4.47 o 
  -5   7   2       25.34       24.14      1.77 o 
  -4   7   2        4.19        6.11      1.34 o 
  -3   7   2        5.06        4.41      0.79 o 
  -2   7   2       23.83       22.87      1.72 o 
  -1   7   2      162.26      168.88      9.96 o 
   0   7   2      132.58      124.17      1.37 o 
   1   7   2       63.35       66.37      1.73 o 
   2   7   2      129.91      142.12      1.70 o 
   3   7   2        0.81        1.49      0.93 o 
   4   7   2        1.71        1.84      1.13 o 
   5   7   2      137.22      139.65      2.59 o 
   6   7   2       16.13       18.68      1.74 o 
   7   7   2        8.42        9.17      1.80 o 
  -7   8   2        4.77        3.13      4.98 o 
  -6   8   2      260.89      255.83      6.05 o 
  -5   8   2       53.81       62.15      3.18 o 
  -4   8   2      122.03      128.07      2.49 o 
  -3   8   2      314.22      322.55      2.24 o 
  -2   8   2       54.65       60.37      2.87 o 
  -1   8   2        8.43        8.71      2.02 o 
   0   8   2     1335.58     1327.24      5.92 o 
   1   8   2      889.98      872.39      4.31 o 
   2   8   2       65.31       67.91      1.56 o 
   3   8   2      119.18      114.20      2.21 o 
   4   8   2       42.11       36.10      1.57 o 
   5   8   2      286.41      285.72      3.40 o 
   6   8   2      139.94      150.14      3.32 o 
   7   8   2       45.78       40.09      2.47 o 
  -7   9   2        7.86        6.54      4.84 o 
  -6   9   2        0.05       -0.27      2.25 o 
  -5   9   2      455.05      452.12      9.32 o 
  -4   9   2      127.47      127.45      4.06 o 
  -3   9   2       17.45       19.56      2.70 o 
  -2   9   2       84.16       85.33      3.77 o 
  -1   9   2        5.10        3.60      0.65 o 
   0   9   2       73.75       75.96      4.55 o 
   1   9   2      126.06      138.93      1.91 o 
   2   9   2      719.55      701.36      4.99 o 
   3   9   2        4.05        5.21      1.18 o 
   4   9   2       31.67       34.58      1.78 o 
   5   9   2        3.41        3.55      2.63 o 
   6   9   2        0.56        2.65      2.76 o 
  -7  10   2       13.18        7.11      4.84 o 
  -6  10   2        0.03       -1.71      4.55 o 
  -5  10   2       18.10       17.41      2.76 o 
  -4  10   2       17.62       20.23      2.23 o 
  -3  10   2       11.29       12.30      2.46 o 
  -2  10   2      121.72      126.17      3.92 o 
  -1  10   2       47.38       46.12      1.28 o 
   0  10   2       88.99       92.38      3.62 o 
   1  10   2       17.84       15.46      0.94 o 
   2  10   2      124.18      119.31      2.30 o 
   3  10   2       16.18       16.01      1.78 o 
   4  10   2       40.50       38.39      2.31 o 
   5  10   2       51.30       49.41      2.75 o 
   6  10   2        5.35        6.50      2.81 o 
  -6  11   2       80.64       62.73      5.55 o 
  -5  11   2        0.70        0.90      2.12 o 
  -4  11   2       42.47       40.81      2.54 o 
  -3  11   2       49.78       49.23      2.44 o 
  -2  11   2        0.68        2.57      2.36 o 
  -1  11   2       23.76       23.94      4.05 o 
   0  11   2       42.77       40.59      2.96 o 
   1  11   2       50.48       49.61      3.56 o 
   2  11   2      132.18      128.53      2.99 o 
   3  11   2        1.46        2.02      2.07 o 
   4  11   2       12.80       14.95      2.56 o 
   5  11   2       87.82       81.55      4.05 o 
   6  11   2        0.05       -0.71      3.70 o 
  -6  12   2       75.89       75.24      6.12 o 
  -5  12   2       27.37       28.10      2.62 o 
  -4  12   2       22.64       25.30      2.38 o 
  -3  12   2        5.81       12.58      1.97 o 
  -2  12   2       70.37       80.44      3.81 o 
  -1  12   2        5.68        3.98      2.46 o 
   0  12   2        7.09        6.00      2.26 o 
   1  12   2       99.15       96.29      5.62 o 
   2  12   2       55.22       50.68      3.52 o 
   3  12   2        4.44        4.12      4.12 o 
   4  12   2        3.68        7.54      4.55 o 
   5  12   2       19.65       25.60      4.98 o 
  -5  13   2      150.69      151.90      5.39 o 
  -4  13   2        3.21        4.54      2.90 o 
  -3  13   2       44.12       36.95      3.44 o 
  -2  13   2        4.19        3.84      2.99 o 
  -1  13   2      212.31      189.58      5.36 o 
   0  13   2       46.50       48.31      2.74 o 
   1  13   2      130.35      132.20      4.88 o 
   2  13   2       46.94       50.92      5.69 o 
   3  13   2        9.87        7.97      4.27 o 
   4  13   2        0.16       -1.14      4.12 o 
  -4  14   2       23.92       29.12      3.82 o 
  -3  14   2        9.45       10.05      3.20 o 
  -2  14   2        3.76        1.89      2.97 o 
  -1  14   2       70.11       73.49      4.02 o 
   0  14   2      114.30      108.71      3.80 o 
   1  14   2       73.43       75.59      4.37 o 
   2  14   2       41.32       44.95      5.55 o 
   3  14   2        8.88       10.10      4.84 o 
   4  14   2       21.29       22.90      5.55 o 
  -3  15   2        0.27        1.92      2.87 o 
  -2  15   2        0.04        1.08      2.81 o 
  -1  15   2      175.32      169.23      5.62 o 
   0  15   2        0.04        1.75      2.62 o 
   1  15   2        0.23        1.98      2.94 o 
   2  15   2        3.46        8.53      5.12 o 
   3  15   2        2.66        5.97      5.12 o 
  -2  16   2        2.58        3.86      3.10 o 
  -1  16   2       29.55       37.82      3.31 o 
   0  16   2       15.42       17.05      3.16 o 
   1  16   2        6.25        7.78      3.28 o 
  -9   0   3       18.16       20.91      5.26 o 
  -7   0   3       48.86       53.91      5.55 o 
  -5   0   3      723.56      776.05      9.25 o 
  -3   0   3       65.68       56.90      2.99 o 
  -1   0   3       21.77       18.92      2.42 o 
   1   0   3     6706.93     6642.08     30.53 o 
   3   0   3       69.96       70.41      2.27 o 
   5   0   3        1.81        1.91      1.90 o 
   7   0   3      117.73      107.51      4.22 o 
  -9   1   3       58.17       58.96      4.17 o 
  -8   1   3        1.42        1.19      2.71 o 
  -7   1   3       24.15       25.43      3.42 o 
  -6   1   3       65.29       72.98      2.06 o 
  -5   1   3      333.61      310.33      4.32 o 
  -4   1   3      143.04      161.20      3.17 o 
  -3   1   3        0.64        1.35      1.51 o 
  -2   1   3      272.43      299.55      5.12 o 
  -1   1   3        7.65        2.84      1.85 o 
   0   1   3      362.00      298.00      4.59 o 
   1   1   3       94.40      117.94      1.09 o 
   2   1   3      280.98      304.60      1.42 o 
   3   1   3       57.77       59.40      0.98 o 
   4   1   3      155.92      143.30      2.22 o 
   5   1   3      232.38      229.92      3.23 o 
   6   1   3       43.16       40.02      1.81 o 
   7   1   3       12.46       12.02      1.71 o 
  -9   2   3       22.26       22.64      3.72 o 
  -8   2   3       30.68       31.58      3.72 o 
  -7   2   3        7.34        9.96      3.02 o 
  -6   2   3        0.41        1.91      1.24 o 
  -5   2   3       21.48       23.97      2.00 o 
  -4   2   3       98.90       78.44      2.46 o 
  -3   2   3     1018.52     1043.54     11.45 o 
  -2   2   3      564.73      570.52      6.97 o 
  -1   2   3     1102.08     1086.17      5.10 o 
   0   2   3      172.99      193.30      5.62 o 
   1   2   3      108.92      110.18      1.13 o 
   2   2   3      110.59      105.85      1.11 o 
   3   2   3      468.45      444.76      3.23 o 
   4   2   3       14.39       14.62      0.63 o 
   5   2   3      130.58      136.19      2.53 o 
   6   2   3        3.69        3.41      1.55 o 
   7   2   3       21.87       22.78      1.82 o 
  -8   3   3       23.16       29.75      7.33 o 
  -7   3   3       13.11       12.90      2.23 o 
  -6   3   3      671.00      661.33      5.23 o 
  -5   3   3       29.29       34.66      1.89 o 
  -4   3   3        6.27        8.29      1.80 o 
  -3   3   3      461.99      497.67      5.18 o 
  -1   3   3     1918.91     1953.14      7.43 o 
   0   3   3     4581.88     4393.51     57.04 o 
   1   3   3      886.66      889.42      3.36 o 
   2   3   3        4.75        4.24      0.57 o 
   3   3   3      160.61      172.22      1.43 o 
   4   3   3       90.20       82.32      2.08 o 
   5   3   3      302.49      290.86      3.62 o 
   6   3   3        0.25        0.65      1.36 o 
   7   3   3       21.25       22.36      1.88 o 
  -8   4   3       35.86       34.84      3.82 o 
  -7   4   3        0.44        2.71      2.06 o 
  -6   4   3      658.69      636.30      5.20 o 
  -5   4   3     1149.74     1170.82     10.14 o 
  -4   4   3      806.46      815.74      9.81 o 
  -3   4   3     1992.40     2066.86     14.79 o 
  -2   4   3       57.11       55.85      2.19 o 
  -1   4   3       15.63       19.25      1.53 o 
   0   4   3       86.60       85.20      1.29 o 
   1   4   3     1985.35     1965.45      4.97 o 
   2   4   3       35.46       39.71      1.00 o 
   3   4   3        0.34        0.93      0.57 o 
   4   4   3      458.88      466.92      4.00 o 
   5   4   3        0.08        1.07      1.38 o 
   6   4   3        2.07        1.50      1.57 o 
   7   4   3       24.89       24.13      1.90 o 
  -8   5   3        1.04        2.19      2.84 o 
  -7   5   3      117.21      105.61      3.38 o 
  -6   5   3      278.79      278.52      3.73 o 
  -5   5   3      703.70      661.26      5.60 o 
  -4   5   3        9.40        7.85      1.76 o 
  -3   5   3      247.05      213.07      5.55 o 
  -2   5   3      352.18      398.56      4.71 o 
  -1   5   3     1184.54     1242.00     12.80 o 
   0   5   3      236.94      222.37      2.09 o 
   1   5   3     2441.63     2628.65      7.26 o 
   2   5   3      105.79      100.93      1.46 o 
   3   5   3       77.90       90.44      1.40 o 
   4   5   3        5.51        6.38      1.42 o 
   5   5   3       50.77       53.25      2.06 o 
   6   5   3       23.94       27.62      1.86 o 
   7   5   3        3.43        2.47      1.69 o 
  -8   6   3       99.65       98.29      7.11 o 
  -7   6   3       69.51       68.79      2.88 o 
  -6   6   3      250.97      249.68      3.58 o 
  -5   6   3      445.76      462.52      6.69 o 
  -4   6   3      207.55      208.81      3.62 o 
  -3   6   3       84.00       93.88      3.01 o 
  -2   6   3      210.90      210.84      5.90 o 
  -1   6   3      977.62      968.19      5.00 o 
   0   6   3     1404.86     1367.16      7.23 o 
   1   6   3      245.76      227.89      4.16 o 
   2   6   3      156.90      167.11      2.13 o 
   3   6   3      845.14      838.77      4.00 o 
   4   6   3      478.10      467.01      4.05 o 
   5   6   3      542.38      529.36      4.72 o 
   6   6   3        4.90        6.02      1.67 o 
   7   6   3       73.48       71.91      2.44 o 
  -8   7   3       37.92       46.23      6.26 o 
  -7   7   3       31.72       36.30      3.38 o 
  -6   7   3      249.58      249.46      4.09 o 
  -5   7   3      122.75      125.54      3.31 o 
  -4   7   3       51.97       52.86      2.24 o 
  -3   7   3      449.57      490.30      6.98 o 
  -2   7   3       42.68       57.67      1.14 o 
  -1   7   3      356.26      362.52      2.72 o 
   0   7   3     1979.20     1953.99      8.19 o 
   1   7   3        2.35        4.63      0.98 o 
   2   7   3       65.46       60.49      1.43 o 
   3   7   3      116.64      119.49      2.60 o 
   4   7   3       70.97       69.27      1.98 o 
   5   7   3       33.35       31.14      1.86 o 
   6   7   3        1.23        3.41      1.66 o 
   7   7   3       41.65       40.50      2.08 o 
  -7   8   3       98.67       95.18      6.05 o 
  -6   8   3       77.41       76.68      3.62 o 
  -5   8   3        2.31        2.70      3.13 o 
  -4   8   3      351.22      355.24      5.93 o 
  -3   8   3        2.45        4.75      0.79 o 
  -2   8   3        1.21       -0.18      2.00 o 
  -1   8   3      434.20      383.70     12.62 o 
   0   8   3      430.33      429.95      2.86 o 
   1   8   3       23.12       20.07      1.19 o 
   2   8   3       15.22       18.87      1.25 o 
   3   8   3       16.84       21.49      1.18 o 
   4   8   3       82.04       80.45      2.34 o 
   5   8   3        4.40        4.79      1.64 o 
   6   8   3        0.17        0.75      1.80 o 
  -7   9   3       30.28       33.43      4.84 o 
  -6   9   3       89.79       84.44      3.85 o 
  -5   9   3        1.03        5.41      3.41 o 
  -4   9   3       54.22       54.78      3.11 o 
  -3   9   3       46.90       51.80      3.12 o 
  -2   9   3      200.01      190.51      4.42 o 
  -1   9   3      131.05      126.56      2.45 o 
   0   9   3       34.26       35.45      1.65 o 
   1   9   3       77.15       82.94      2.01 o 
   2   9   3        0.90        0.80      1.05 o 
   3   9   3      152.37      153.87      2.25 o 
   4   9   3       25.41       25.62      1.60 o 
   5   9   3       51.85       52.58      3.27 o 
   6   9   3        7.40        8.49      2.52 o 
  -7  10   3        1.13        1.99      4.69 o 
  -6  10   3       15.24       15.89      3.04 o 
  -5  10   3       22.81       22.34      3.00 o 
  -4  10   3       38.09       39.62      3.11 o 
  -3  10   3       22.23       18.43      2.61 o 
  -2  10   3      112.89      122.37      4.62 o 
  -1  10   3      421.85      420.58      4.07 o 
   0  10   3        1.84        1.36      2.12 o 
   1  10   3      154.14      148.32      4.72 o 
   2  10   3      268.49      268.33      3.13 o 
   3  10   3       80.97       80.63      2.01 o 
   4  10   3      268.07      270.47      3.88 o 
   5  10   3       85.42       79.15      2.71 o 
   6  10   3        8.11       11.11      2.47 o 
  -6  11   3       74.58       74.21      3.96 o 
  -5  11   3        8.48        8.16      2.75 o 
  -4  11   3       28.34       27.29      3.11 o 
  -3  11   3      281.67      264.23      5.78 o 
  -2  11   3      366.60      361.02      6.48 o 
  -1  11   3       17.90       20.03      2.79 o 
   0  11   3     1270.95     1216.71     10.91 o 
   1  11   3       55.26       54.57      3.37 o 
   2  11   3       64.29       62.69      3.54 o 
   3  11   3       24.99       21.95      2.52 o 
   4  11   3       59.14       58.07      3.55 o 
   5  11   3        0.00       -0.97      2.90 o 
  -6  12   3        8.77        9.89      3.02 o 
  -5  12   3        0.50       -0.02      2.32 o 
  -4  12   3        9.76       13.97      2.64 o 
  -3  12   3       68.08       59.01      3.72 o 
  -2  12   3        0.08        0.14      2.72 o 
  -1  12   3      281.25      274.09      6.01 o 
   0  12   3       45.86       46.02      2.72 o 
   1  12   3        1.77        2.41      2.81 o 
   2  12   3       22.59       24.08      3.01 o 
   3  12   3       15.54       19.77      4.55 o 
   4  12   3       28.69       27.88      4.98 o 
   5  12   3       48.35       67.42      6.69 o 
  -5  13   3        3.34        4.04      2.87 o 
  -4  13   3        4.78        3.94      2.83 o 
  -3  13   3        6.87        6.29      2.75 o 
  -2  13   3      156.03      161.57      5.17 o 
  -1  13   3       55.11       59.50      3.75 o 
   0  13   3      601.68      567.42      7.02 o 
   1  13   3       23.77       24.13      3.47 o 
   2  13   3       96.94       96.87      4.45 o 
   3  13   3        0.91        5.69      4.55 o 
   4  13   3       76.26       75.81      6.69 o 
  -4  14   3        1.42        2.12      2.75 o 
  -3  14   3        7.47        8.80      2.96 o 
  -2  14   3        8.96        9.06      2.79 o 
  -1  14   3       62.28       58.14      4.69 o 
   0  14   3       15.48       16.38      2.58 o 
   1  14   3        1.19        3.35      2.32 o 
   2  14   3       91.76       91.74      6.83 o 
   3  14   3        0.44        1.99      4.55 o 
  -3  15   3       36.36       31.69      3.46 o 
  -2  15   3      102.91       98.68      9.53 o 
  -1  15   3        0.47        0.18      2.90 o 
   0  15   3       23.95       23.05      2.68 o 
   1  15   3        5.76        5.76      2.43 o 
   2  15   3        6.60        9.10      4.55 o 
  -1  16   3      150.96      152.31      4.62 o 
   0  16   3       25.33       30.57      3.14 o 
  -8   0   4        1.19        2.84      4.69 o 
  -6   0   4      859.52      819.86     10.95 o 
  -4   0   4        0.90        3.41      2.56 o 
  -2   0   4       87.27       76.24      3.27 o 
   0   0   4      850.80      878.32      8.11 o 
   2   0   4      370.63      412.67      2.37 o 
   4   0   4      644.07      614.29      9.41 o 
   6   0   4        1.15        0.10      2.07 o 
  -9   1   4        0.67        2.56      3.27 o 
  -8   1   4        0.08        1.54      3.17 o 
  -7   1   4      198.92      199.62      3.32 o 
  -6   1   4        0.28       -0.42      1.90 o 
  -5   1   4      312.54      303.05      4.98 o 
  -4   1   4      156.19      157.60      4.69 o 
  -3   1   4       59.80       68.06      2.51 o 
  -2   1   4     1690.38     1732.03     12.80 o 
  -1   1   4       13.29       20.62      2.56 o 
   0   1   4       72.15       93.31      3.41 o 
   1   1   4      548.85      573.08      2.22 o 
   2   1   4        1.84        1.05      0.50 o 
   3   1   4        2.00        1.43      0.41 o 
   4   1   4      241.27      232.04      3.02 o 
   5   1   4       13.06       16.54      1.61 o 
   6   1   4       28.39       29.80      1.85 o 
   7   1   4       90.16       99.17      2.73 o 
  -9   2   4        2.33        3.75      3.71 o 
  -8   2   4        6.01        4.41      2.87 o 
  -7   2   4       43.00       48.43      2.11 o 
  -6   2   4        3.95        3.64      1.96 o 
  -5   2   4       64.58       53.73      3.98 o 
  -4   2   4       48.29       50.49      2.46 o 
  -3   2   4        9.76       10.13      1.86 o 
  -2   2   4      119.07      130.86      4.27 o 
  -1   2   4      973.63      959.59      5.05 o 
   0   2   4       57.32       56.18      2.99 o 
   1   2   4      926.45      989.75      4.08 o 
   2   2   4        9.85        7.66      0.84 o 
   3   2   4        3.86        2.50      0.40 o 
   4   2   4      147.77      146.18      2.43 o 
   5   2   4      836.06      782.75      5.37 o 
   6   2   4        0.91        1.82      1.50 o 
   7   2   4       17.49       15.79      1.97 o 
  -8   3   4        2.05        4.25      2.97 o 
  -7   3   4       17.40       18.00      1.74 o 
  -6   3   4       99.20       98.30      2.85 o 
  -5   3   4       96.27      110.67      3.36 o 
  -4   3   4       44.41       41.67      2.46 o 
  -3   3   4       33.73       43.02      2.26 o 
  -2   3   4     1392.88     1408.44     12.37 o 
  -1   3   4      131.35      166.94      2.56 o 
   0   3   4       77.52       92.99      1.55 o 
   1   3   4       18.65       20.97      1.04 o 
   2   3   4      361.88      419.95      2.22 o 
   3   3   4        6.70        5.60      0.72 o 
   4   3   4      386.66      390.76      4.52 o 
   5   3   4      296.41      268.16      3.34 o 
   6   3   4        9.13       10.90      1.54 o 
   7   3   4       16.37       17.74      1.81 o 
  -8   4   4        0.26        1.47      2.97 o 
  -7   4   4        0.51        1.39      1.62 o 
  -6   4   4      372.77      373.74      5.95 o 
  -5   4   4      237.59      222.77      4.52 o 
  -4   4   4        3.65        4.80      1.94 o 
  -3   4   4      107.10       95.04      2.97 o 
  -2   4   4        0.38       -0.57      2.56 o 
  -1   4   4      786.57      848.98      5.58 o 
   0   4   4       40.37       43.23      1.19 o 
   1   4   4     1000.87     1035.58      4.49 o 
   3   4   4       68.09       69.17      1.15 o 
   4   4   4      209.91      211.06      2.77 o 
   5   4   4       29.77       31.92      1.82 o 
   6   4   4       28.09       24.37      1.83 o 
   7   4   4        4.42        5.99      1.71 o 
  -8   5   4       49.80       56.83      4.05 o 
  -7   5   4        3.12        4.63      1.62 o 
  -6   5   4       72.14       74.67      2.67 o 
  -5   5   4      138.56      135.35      3.86 o 
  -4   5   4       43.67       40.88      2.51 o 
  -3   5   4      124.76      114.07      4.55 o 
  -2   5   4      899.38      873.63      6.82 o 
  -1   5   4      157.04      136.63      3.06 o 
   0   5   4      828.56      875.82      4.07 o 
   1   5   4       46.61       57.41      1.20 o 
   2   5   4      570.33      594.58      6.66 o 
   3   5   4        2.06        2.59      0.72 o 
   4   5   4        8.19        9.95      1.41 o 
   5   5   4      175.05      159.90      2.72 o 
   6   5   4       90.50       88.06      2.41 o 
   7   5   4        0.02        2.18      1.69 o 
  -8   6   4       44.79       39.40      5.26 o 
  -7   6   4      126.30      128.06      3.65 o 
  -6   6   4       73.41       75.19      2.69 o 
  -5   6   4       75.15       78.29      2.52 o 
  -4   6   4       12.22        7.54      2.84 o 
  -3   6   4        8.90       12.09      3.27 o 
  -2   6   4       86.58       87.66      2.83 o 
  -1   6   4      958.14      942.67      4.81 o 
   0   6   4      766.64      777.02      3.58 o 
   1   6   4        0.92        1.01      1.04 o 
   2   6   4       27.15       25.88      1.36 o 
   3   6   4      127.85      122.53      1.87 o 
   4   6   4      403.02      409.02      4.02 o 
   5   6   4       53.46       47.72      1.87 o 
   6   6   4      101.74      102.15      2.54 o 
  -8   7   4       38.10       47.79      6.54 o 
  -7   7   4        6.33        7.52      2.83 o 
  -6   7   4       30.43       35.72      2.94 o 
  -5   7   4       64.33       68.24      2.80 o 
  -4   7   4        0.38        1.99      3.27 o 
  -3   7   4      127.05      127.16      3.57 o 
  -2   7   4      801.67      784.54      4.71 o 
  -1   7   4       17.49       18.84      0.82 o 
   0   7   4       90.26       85.95      1.72 o 
   1   7   4       71.06       73.66      2.18 o 
   2   7   4        2.03        4.52      1.17 o 
   3   7   4       30.28       28.03      1.41 o 
   4   7   4       46.99       51.12      1.94 o 
   5   7   4        6.58        7.39      1.54 o 
   6   7   4       42.99       45.58      2.21 o 
  -7   8   4      152.23      140.61      4.92 o 
  -6   8   4      101.73      110.23      5.55 o 
  -5   8   4        0.09        1.56      2.99 o 
  -4   8   4       71.86       83.49      5.12 o 
  -3   8   4       42.52       43.62      2.71 o 
  -2   8   4        7.63        5.79      1.96 o 
  -1   8   4       10.57       12.08      1.08 o 
   0   8   4        0.64        1.33      0.98 o 
   1   8   4       11.02       14.23      1.60 o 
   2   8   4        2.73        3.75      1.17 o 
   3   8   4       88.67       90.39      2.12 o 
   4   8   4       17.42       18.70      1.61 o 
   5   8   4        1.41        1.26      1.74 o 
   6   8   4       10.73       12.86      2.13 o 
  -7   9   4        0.19       -0.14      2.76 o 
  -6   9   4        0.06       -0.71      3.27 o 
  -5   9   4       36.78       29.87      4.27 o 
  -4   9   4       15.91       11.96      2.49 o 
  -3   9   4        0.58        1.53      2.31 o 
  -2   9   4       56.87       54.72      3.00 o 
  -1   9   4      486.93      487.20      4.66 o 
   0   9   4      187.39      181.24      3.75 o 
   1   9   4       78.91       81.01      2.43 o 
   2   9   4        0.04        0.32      1.13 o 
   3   9   4        2.51        3.55      1.29 o 
   4   9   4       30.72       28.18      1.98 o 
   5   9   4        0.04        1.44      2.08 o 
   6   9   4       57.80       57.34      3.34 o 
  -7  10   4        9.92       10.97      3.20 o 
  -6  10   4       16.43       18.55      2.96 o 
  -5  10   4        2.54        5.69      3.98 o 
  -4  10   4       53.62       48.46      3.37 o 
  -3  10   4        3.43        3.85      2.35 o 
  -2  10   4      226.40      223.35      5.06 o 
  -1  10   4        0.48        0.89      1.38 o 
   0  10   4       55.99       53.58      2.07 o 
   1  10   4      277.96      269.91      5.72 o 
   2  10   4      144.36      142.14      2.78 o 
   3  10   4      362.75      367.44      3.79 o 
   4  10   4        6.98        9.43      2.07 o 
   5  10   4       23.03       23.66      2.48 o 
  -6  11   4        8.03        7.38      3.01 o 
  -5  11   4       39.73       39.68      5.12 o 
  -4  11   4       47.74       46.54      3.32 o 
  -3  11   4       55.36       57.56      3.62 o 
  -2  11   4       34.94       31.74      2.87 o 
  -1  11   4      168.94      168.69      4.68 o 
   0  11   4      248.48      231.62      4.32 o 
   1  11   4      133.49      126.09      4.37 o 
   2  11   4       55.80       54.89      2.62 o 
   3  11   4       52.59       57.54      2.64 o 
   4  11   4       31.35       32.04      3.14 o 
   5  11   4       36.91       39.47      3.75 o 
  -6  12   4        0.00        0.64      3.20 o 
  -5  12   4        0.99        2.13      3.56 o 
  -4  12   4      361.35      341.45      7.04 o 
  -3  12   4       24.35       24.82      2.92 o 
  -2  12   4      452.87      441.36      7.45 o 
  -1  12   4       67.42       76.90      3.84 o 
   0  12   4      232.39      251.98      4.71 o 
   1  12   4       14.60       17.01      2.34 o 
   2  12   4      153.54      153.33      5.12 o 
   3  12   4      109.82      109.29      6.61 o 
   4  12   4       63.57       80.22      6.54 o 
  -5  13   4        2.89        5.52      2.83 o 
  -4  13   4       31.00       38.21      3.50 o 
  -3  13   4       26.49       28.53      3.36 o 
  -2  13   4       66.83       75.15      3.99 o 
  -1  13   4      711.25      690.87      9.37 o 
   0  13   4        0.10        2.16      2.19 o 
   1  13   4      159.53      149.93      4.11 o 
   2  13   4       18.63       21.45      3.14 o 
   3  13   4        0.01        2.99      4.69 o 
  -4  14   4       73.33       73.85      4.32 o 
  -3  14   4        0.01        1.63      2.96 o 
  -2  14   4        2.11        2.42      3.20 o 
  -1  14   4       82.61       94.10      4.50 o 
   0  14   4       83.74       76.85      3.40 o 
   1  14   4       42.01       44.39      3.00 o 
   2  14   4        5.78        3.63      2.71 o 
   3  14   4      137.61      151.91      8.53 o 
  -3  15   4        6.97        8.35      3.27 o 
  -2  15   4        3.90        5.39      3.04 o 
  -1  15   4       11.26        8.92      3.10 o 
   0  15   4       99.29       84.58      3.67 o 
   1  15   4        9.53        9.34      2.65 o 
  -9   0   5      247.34      280.49     10.53 o 
  -7   0   5      144.88      143.38      5.55 o 
  -5   0   5       18.40       13.23      2.99 o 
  -3   0   5      190.28      241.80      5.97 o 
  -1   0   5       52.57       54.05      3.27 o 
   1   0   5      251.88      271.96      3.83 o 
   3   0   5        0.98        0.95      0.75 o 
   5   0   5     1101.74     1045.55      9.09 o 
   7   0   5        0.77        1.78      2.68 o 
  -9   1   5       13.48       22.34      4.07 o 
  -8   1   5        0.06        4.07      3.17 o 
  -7   1   5       45.94       44.18      2.71 o 
  -6   1   5     1269.05     1295.88     24.32 o 
  -5   1   5      134.95      131.33      3.67 o 
  -4   1   5       79.90       81.55      2.91 o 
  -3   1   5        4.81        4.41      2.70 o 
  -2   1   5       48.28       43.81      3.27 o 
  -1   1   5       63.41       65.86      3.27 o 
   0   1   5       90.72       88.57      2.22 o 
   1   1   5      171.40      197.03      1.78 o 
   2   1   5        0.09        0.24      0.55 o 
   3   1   5        3.90        2.68      0.58 o 
   4   1   5       19.54       20.19      1.70 o 
   5   1   5       63.81       74.05      2.33 o 
   6   1   5       10.60       13.46      1.78 o 
   7   1   5        9.91       12.31      2.01 o 
  -8   2   5        0.64        1.74      2.90 o 
  -7   2   5        0.82        2.43      1.78 o 
  -6   2   5        1.90        0.62      2.31 o 
  -5   2   5        1.31        1.56      1.90 o 
  -4   2   5        6.79        6.34      1.98 o 
  -3   2   5      368.51      319.54    188.18 o 
  -2   2   5      763.75      638.24    380.77 o 
  -1   2   5       42.38       51.57      1.20 o 
   0   2   5        8.65        6.69      2.28 o 
   1   2   5       29.60       35.66      1.24 o 
   2   2   5      182.85      187.69      1.75 o 
   3   2   5      153.54      141.96      1.58 o 
   4   2   5      562.41      559.40      4.48 o 
   5   2   5      153.01      150.18      2.81 o 
   6   2   5       12.91       11.27      1.64 o 
  -8   3   5        1.79        2.80      2.90 o 
  -7   3   5       95.63       90.54      2.97 o 
  -6   3   5      228.40      219.42      4.87 o 
  -5   3   5      241.94      232.30      4.72 o 
  -4   3   5       68.28       66.89      4.05 o 
  -3   3   5       91.49       75.56     44.95 o 
  -2   3   5      851.63      800.87    471.16 o 
  -1   3   5       83.08       93.42      1.62 o 
   0   3   5     1400.00     1456.19     14.01 o 
   1   3   5      164.76      166.67      2.21 o 
   2   3   5      160.01      159.25      2.31 o 
   3   3   5        4.81        5.79      0.80 o 
   4   3   5      183.49      165.37      2.50 o 
   5   3   5        8.76        8.76      1.54 o 
   6   3   5       80.23       74.28      2.35 o 
  -8   4   5        4.38        4.55      3.02 o 
  -7   4   5        0.65        0.84      1.86 o 
  -6   4   5        3.21        4.09      2.41 o 
  -5   4   5       38.86       41.32      2.71 o 
  -4   4   5        1.65        2.76      2.56 o 
  -3   4   5       36.20       26.76      3.20 o 
  -2   4   5       21.52       19.13     12.52 o 
  -1   4   5        0.02       -0.14      1.66 o 
   0   4   5      566.69      603.85      3.02 o 
   1   4   5      190.16      184.40      2.32 o 
   2   4   5      571.57      613.82      6.37 o 
   3   4   5      216.21      187.82      2.40 o 
   4   4   5        8.87       11.87      1.48 o 
   5   4   5      124.17      126.39      2.64 o 
   6   4   5       26.08       31.08      1.96 o 
  -8   5   5        9.63       10.43      2.41 o 
  -7   5   5        2.68        4.14      1.98 o 
  -6   5   5      224.17      212.99      6.19 o 
  -5   5   5        0.37        2.36      2.32 o 
  -4   5   5      519.34      529.99      8.96 o 
  -3   5   5      187.56      184.00      4.91 o 
  -2   5   5        5.65        6.09      2.06 o 
  -1   5   5       25.46       31.75      1.70 o 
   0   5   5        6.32        8.10      0.84 o 
   1   5   5       49.40       53.30      1.27 o 
   2   5   5        1.64        2.32      1.04 o 
   3   5   5       11.94       12.25      1.32 o 
   4   5   5       69.56       68.91      2.02 o 
   5   5   5       97.55      102.42      2.68 o 
   6   5   5      104.41      102.18      2.65 o 
  -8   6   5        1.50        4.10      2.89 o 
  -7   6   5      195.41      191.35      4.07 o 
  -6   6   5        6.07        7.82      1.97 o 
  -5   6   5      202.49      198.00      4.82 o 
  -4   6   5       10.09       11.17      2.45 o 
  -3   6   5      344.38      339.24      7.82 o 
  -2   6   5        8.92       11.05      1.79 o 
  -1   6   5       96.16      108.21      2.71 o 
   1   6   5       18.69       22.07      1.29 o 
   2   6   5        0.01        0.64      1.00 o 
   3   6   5        2.82        4.01      1.26 o 
   4   6   5       66.19       68.59      2.23 o 
   5   6   5        2.72        4.85      1.63 o 
   6   6   5        0.70        1.87      1.75 o 
  -8   7   5       29.45       25.42      3.36 o 
  -7   7   5      103.80       90.99      4.76 o 
  -6   7   5        1.03        3.77      2.51 o 
  -5   7   5       39.84       41.85      3.00 o 
  -4   7   5       87.96       81.79      4.98 o 
  -3   7   5      112.76      110.95      5.26 o 
  -2   7   5        0.26        1.48      1.74 o 
  -1   7   5       83.89       87.18      1.93 o 
   0   7   5       93.75      100.70      1.68 o 
   1   7   5        2.36        3.46      1.33 o 
   2   7   5        6.08        9.81      1.33 o 
   3   7   5        6.67        6.81      1.32 o 
   4   7   5        1.06        1.51      1.66 o 
   5   7   5        1.72        2.89      1.85 o 
   6   7   5       40.33       38.47      2.25 o 
  -7   8   5      102.70      103.03      4.32 o 
  -6   8   5      125.99      123.14      4.69 o 
  -5   8   5        5.89        5.41      3.27 o 
  -4   8   5       51.89       53.77      4.84 o 
  -3   8   5      116.86      103.01      3.54 o 
  -2   8   5       10.98       11.81      2.05 o 
  -1   8   5      198.62      199.28      2.91 o 
   0   8   5       29.36       29.81      1.47 o 
   1   8   5      181.87      183.47      3.35 o 
   2   8   5       67.08       71.63      1.93 o 
   3   8   5        7.78       11.71      1.45 o 
   4   8   5       42.64       44.54      2.31 o 
   5   8   5       52.30       47.99      2.86 o 
  -7   9   5       58.07       60.73      3.39 o 
  -6   9   5       50.88       53.86      4.41 o 
  -5   9   5        0.00        1.85      3.84 o 
  -4   9   5      744.28      719.30     12.80 o 
  -3   9   5        0.02        0.61      2.21 o 
  -2   9   5      177.33      180.91      6.33 o 
  -1   9   5       49.81       55.10      2.18 o 
   0   9   5      558.69      540.95      4.10 o 
   1   9   5      132.67      126.10      9.03 o 
   2   9   5      108.42      115.08      2.66 o 
   3   9   5       53.09       50.04      1.92 o 
   4   9   5        3.92        4.35      1.79 o 
   5   9   5       82.48       81.78      3.97 o 
  -7  10   5        5.01        5.57      3.31 o 
  -6  10   5       40.04       43.95      4.98 o 
  -5  10   5       11.41       11.66      4.27 o 
  -4  10   5       12.74        9.81      4.12 o 
  -3  10   5        0.29        1.00      2.21 o 
  -2  10   5      261.58      265.63      5.43 o 
  -1  10   5      131.22      130.92      2.96 o 
   0  10   5      771.80      754.09      5.60 o 
   1  10   5        4.32        5.76      1.86 o 
   2  10   5      183.58      173.48      3.16 o 
   3  10   5       58.43       63.12      2.36 o 
   4  10   5        8.05        9.03      2.62 o 
   5  10   5       16.12       19.49      4.12 o 
  -6  11   5       22.48       17.64      4.69 o 
  -5  11   5        5.86        3.70      4.12 o 
  -4  11   5        1.40        3.69      2.59 o 
  -3  11   5        1.25        1.96      2.31 o 
  -2  11   5        0.80        1.93      2.34 o 
  -1  11   5       72.23       71.85      5.05 o 
   0  11   5      172.62      171.74      3.89 o 
   1  11   5        7.03        7.24      1.90 o 
   2  11   5       39.33       42.27      2.68 o 
   3  11   5      119.90      110.64      3.49 o 
   4  11   5       19.22       21.90      4.41 o 
  -6  12   5        4.35        7.97      4.55 o 
  -5  12   5      130.14      120.76      6.97 o 
  -4  12   5       64.05       67.51      8.25 o 
  -3  12   5       32.30       31.81      3.28 o 
  -2  12   5      117.35      114.18      6.05 o 
  -1  12   5        0.14       -0.84      2.55 o 
   0  12   5       53.52       52.07      2.80 o 
   1  12   5       87.36       98.94      3.26 o 
   2  12   5       51.89       49.68      4.91 o 
   3  12   5       50.92       54.74      3.66 o 
   4  12   5       45.05       43.95      5.26 o 
  -5  13   5       30.03       29.44      5.12 o 
  -4  13   5       44.82       54.48      3.96 o 
  -3  13   5       25.74       34.25      3.17 o 
  -2  13   5        9.16       10.30      2.86 o 
  -1  13   5       33.26       32.41      3.25 o 
   0  13   5       93.46       79.53      3.31 o 
   1  13   5      115.63      115.50      4.93 o 
   2  13   5       41.20       39.91      4.05 o 
   3  13   5        6.80        7.82      3.04 o 
  -4  14   5        4.17        5.88      2.97 o 
  -3  14   5       85.65       91.03      7.40 o 
  -2  14   5       57.58       62.07      3.99 o 
  -1  14   5       31.38       32.07      3.42 o 
   0  14   5      166.66      161.40      5.68 o 
   1  14   5       10.22       12.72      3.28 o 
   2  14   5       62.38       63.81      4.32 o 
  -2  15   5       82.16       86.03      4.71 o 
  -1  15   5        7.67        6.65      2.57 o 
   0  15   5        4.01        2.96      3.40 o 
  -8   0   6      107.05      110.23      5.69 o 
  -6   0   6      714.97      707.63     11.81 o 
  -4   0   6       92.23       86.48      4.69 o 
  -2   0   6     1137.53     1240.60     13.09 o 
   0   0   6     1284.69     1352.26     12.23 o 
   2   0   6       16.84       20.49      1.77 o 
   4   0   6       61.57       67.46      2.92 o 
   6   0   6        2.97        2.58      2.41 o 
  -8   1   6       25.62       29.70      3.18 o 
  -7   1   6       54.19       50.31      3.12 o 
  -6   1   6      192.82      183.92      4.78 o 
  -5   1   6      253.43      246.97      4.98 o 
  -4   1   6      111.64      123.26      3.57 o 
  -3   1   6       85.78       96.63      3.27 o 
  -2   1   6     1268.92     1284.09      9.30 o 
  -1   1   6       20.97       21.14      1.16 o 
   0   1   6      173.58      162.16      2.28 o 
   1   1   6        2.11        2.54      1.13 o 
   2   1   6      260.47      244.98      2.63 o 
   3   1   6       33.13       32.07      2.01 o 
   4   1   6      385.68      367.66      3.92 o 
   5   1   6       28.03       26.67      1.84 o 
   6   1   6        1.17        2.17      1.70 o 
  -8   2   6       30.77       36.95      3.21 o 
  -7   2   6       28.54       29.43      2.75 o 
  -6   2   6        6.88        8.14      2.51 o 
  -5   2   6      424.58      402.58      6.18 o 
  -4   2   6      136.73      139.54      5.55 o 
  -3   2   6      256.55      234.47     13.16 o 
  -2   2   6      983.57      998.91      8.35 o 
  -1   2   6      143.30      118.53      3.98 o 
   0   2   6      481.15      506.91      4.94 o 
   1   2   6      586.72      600.47      4.23 o 
   2   2   6      368.62      370.81      3.20 o 
   3   2   6      114.53      117.31      2.06 o 
   4   2   6      429.89      428.73      4.19 o 
   5   2   6       23.48       21.72      1.75 o 
   6   2   6       92.89       92.12      2.62 o 
  -8   3   6       14.94       16.81      2.89 o 
  -7   3   6       16.98       19.49      2.72 o 
  -6   3   6      617.38      605.65     11.09 o 
  -5   3   6       71.97       70.83      3.27 o 
  -4   3   6        0.02        0.22      2.05 o 
  -3   3   6       28.60       35.23      2.55 o 
  -2   3   6      423.87      437.60      5.83 o 
  -1   3   6        3.42        1.68      1.92 o 
   0   3   6        1.10        1.30      1.27 o 
   1   3   6      126.34      125.52      2.98 o 
   2   3   6       93.97       89.40      1.62 o 
   3   3   6       16.42       18.68      1.53 o 
   4   3   6      418.94      411.68      4.57 o 
   5   3   6        0.01        0.85      1.67 o 
   6   3   6        0.00        3.55      1.74 o 
  -8   4   6       22.67       26.09      3.18 o 
  -7   4   6       32.82       26.10      3.00 o 
  -6   4   6      557.79      581.45      8.39 o 
  -5   4   6       31.82       31.96      4.12 o 
  -4   4   6       36.17       34.49      4.05 o 
  -3   4   6       94.98       92.16      3.37 o 
  -2   4   6       42.17       43.04      2.61 o 
  -1   4   6       22.84       22.65      2.06 o 
   0   4   6       83.59       92.39      2.48 o 
   1   4   6       31.97       33.53      1.22 o 
   2   4   6      221.96      213.85      2.68 o 
   3   4   6        0.04        0.70      1.45 o 
   4   4   6      292.42      271.96      4.92 o 
   5   4   6       35.27       39.01      2.12 o 
   6   4   6       79.69       88.30      2.88 o 
  -8   5   6        0.38        1.26      2.71 o 
  -7   5   6       49.48       49.14      2.73 o 
  -6   5   6        3.49        3.55      2.56 o 
  -5   5   6       19.31       16.48      2.81 o 
  -4   5   6      131.41      128.89      7.33 o 
  -3   5   6       80.40       78.00      7.97 o 
  -2   5   6      279.51      281.62      5.08 o 
  -1   5   6      187.19      188.01      4.12 o 
   0   5   6       18.13       12.28      0.81 o 
   1   5   6       79.16       70.27      1.17 o 
   2   5   6       93.39       93.14      1.96 o 
   3   5   6       47.11       43.04      1.68 o 
   4   5   6       27.56       26.93      2.44 o 
   5   5   6       11.46       12.18      2.03 o 
   6   5   6        4.19        5.22      1.87 o 
  -8   6   6       39.15       36.98      4.84 o 
  -7   6   6        0.13        1.86      2.69 o 
  -6   6   6       16.28       17.00      2.96 o 
  -5   6   6      127.06      131.46      5.12 o 
  -4   6   6        6.71        5.77      2.35 o 
  -3   6   6       39.80       41.01      3.06 o 
  -2   6   6      166.39      179.57      4.37 o 
  -1   6   6      561.34      537.17      4.64 o 
   0   6   6      126.13      134.13      1.76 o 
   1   6   6      414.43      408.01      2.85 o 
   2   6   6       35.91       37.77      1.49 o 
   3   6   6       45.04       53.19      1.87 o 
   4   6   6       21.45       31.53      2.55 o 
   5   6   6       57.31       52.27      2.93 o 
  -8   7   6       48.92       44.52      5.12 o 
  -7   7   6       55.45       56.80      3.86 o 
  -6   7   6      362.25      375.42      9.25 o 
  -5   7   6      416.89      377.08      6.78 o 
  -4   7   6       30.27       34.95      2.91 o 
  -3   7   6      106.42      107.79      6.33 o 
  -2   7   6      481.87      483.36      8.18 o 
  -1   7   6      158.60      158.92      2.61 o 
   0   7   6      599.26      605.14      4.40 o 
   1   7   6       14.25       19.08      1.43 o 
   2   7   6        1.50        1.69      1.06 o 
   3   7   6      208.44      197.35      3.93 o 
   4   7   6       28.85       29.03      2.47 o 
   5   7   6       10.07       11.22      3.07 o 
  -7   8   6       35.15       32.17      3.27 o 
  -6   8   6      180.19      176.48      6.19 o 
  -5   8   6       61.66       59.38      3.77 o 
  -4   8   6       25.36       28.71      3.12 o 
  -3   8   6        4.66        4.84      3.70 o 
  -2   8   6       29.25       30.05      3.13 o 
  -1   8   6       25.06       23.59      1.48 o 
   0   8   6       75.44       74.57      1.58 o 
   1   8   6      133.85      117.91      5.06 o 
   2   8   6       47.74       45.23      1.75 o 
   3   8   6       17.12       12.99      1.56 o 
   4   8   6        0.06        1.17      1.80 o 
   5   8   6       38.39       37.46      3.47 o 
  -7   9   6       35.05       33.63      3.58 o 
  -6   9   6       45.36       40.00      3.68 o 
  -5   9   6      290.00      261.37      6.24 o 
  -4   9   6      101.04       98.71      5.69 o 
  -3   9   6      252.37      252.14      6.26 o 
  -2   9   6      665.86      676.50     12.37 o 
  -1   9   6       54.84       57.77      1.87 o 
   0   9   6       48.29       44.69      1.59 o 
   1   9   6       65.45       66.71      3.46 o 
   2   9   6        3.23        4.59      1.61 o 
   3   9   6        2.63        1.67      1.67 o 
   4   9   6        0.49        2.05      1.89 o 
  -6  10   6        4.67        8.82      3.12 o 
  -5  10   6       18.77       22.76      4.55 o 
  -4  10   6        3.53        4.69      3.84 o 
  -3  10   6       54.57       49.67      3.16 o 
  -2  10   6       22.23       27.85      2.67 o 
  -1  10   6     1287.00     1289.02      9.50 o 
   0  10   6       66.23       66.56      4.46 o 
   1  10   6       59.99       49.89      3.31 o 
   2  10   6      176.19      173.21      3.32 o 
   3  10   6       41.85       42.45      2.25 o 
   4  10   6       10.68       13.89      2.38 o 
  -6  11   6       20.84       22.98      3.50 o 
  -5  11   6       12.03       14.51      4.41 o 
  -4  11   6       37.80       32.71      4.84 o 
  -3  11   6        0.03        0.92      2.26 o 
  -2  11   6       38.21       39.24      3.11 o 
  -1  11   6       38.14       35.35      2.83 o 
   0  11   6       94.86       96.10      4.22 o 
   1  11   6       36.45       39.82      3.26 o 
   2  11   6       29.53       29.65      2.57 o 
   3  11   6       89.97       92.98      3.44 o 
  -5  12   6        6.74        4.84      3.70 o 
  -4  12   6        0.42        0.28      3.41 o 
  -3  12   6        2.40        7.74      2.77 o 
  -2  12   6       75.76       76.16      3.82 o 
  -1  12   6      107.75       96.58      6.40 o 
   0  12   6       16.88       14.75      2.87 o 
   1  12   6        0.00        0.90      2.81 o 
   2  12   6        7.09        8.63      2.96 o 
   3  12   6        2.89        4.32      3.00 o 
  -4  13   6        9.38        9.74      3.07 o 
  -3  13   6        5.60        6.54      2.83 o 
  -2  13   6        9.59        9.22      2.67 o 
  -1  13   6      134.98      128.01      7.11 o 
   0  13   6      103.29       97.25      7.18 o 
   1  13   6       41.38       41.21      3.57 o 
   2  13   6        4.30        3.12      2.90 o 
  -3  14   6       79.52       76.18      4.41 o 
  -2  14   6       40.08       37.98      5.12 o 
  -1  14   6      295.23      308.97      7.44 o 
   0  14   6      102.26       93.76      5.97 o 
   1  14   6       19.18       16.48      3.00 o 
  -7   0   7        9.21        6.40      3.56 o 
  -5   0   7        4.49        5.97      3.41 o 
  -3   0   7      137.62      123.89      5.41 o 
  -1   0   7        2.60        6.26      2.84 o 
   1   0   7      285.01      291.45      4.98 o 
   3   0   7      116.96      107.53      6.26 o 
   5   0   7        3.18        5.12      3.84 o 
  -8   1   7       20.28       19.59      2.87 o 
  -7   1   7        5.07        5.39      2.46 o 
  -6   1   7       48.96       40.86      3.22 o 
  -5   1   7        7.99       13.22      2.51 o 
  -4   1   7      751.97      722.94      8.25 o 
  -3   1   7      197.81      198.93      4.53 o 
  -2   1   7      252.88      256.67      4.83 o 
  -1   1   7      100.73       97.35      3.17 o 
   0   1   7     1039.08     1004.40      4.52 o 
   1   1   7      461.60      456.77      4.12 o 
   2   1   7      491.97      473.24      3.58 o 
   3   1   7      149.71      142.03      4.68 o 
   4   1   7        5.22        6.48      2.23 o 
   5   1   7       17.78       20.16      3.20 o 
  -8   2   7       89.22       91.36      4.12 o 
  -7   2   7        0.00        0.74      2.46 o 
  -6   2   7       80.68       86.91      3.87 o 
  -5   2   7        0.90        1.81      2.36 o 
  -4   2   7       14.20        9.79      2.35 o 
  -3   2   7      121.85      127.59      5.55 o 
  -2   2   7      146.62      133.99      5.26 o 
  -1   2   7      164.28      163.15      3.92 o 
   0   2   7      367.04      360.39      2.97 o 
   1   2   7       41.57       47.14      1.35 o 
   2   2   7      203.37      178.99      2.57 o 
   3   2   7       39.85       44.96      2.77 o 
   4   2   7       21.31       18.62      3.07 o 
   5   2   7       89.12       93.31      3.72 o 
  -8   3   7        2.62        7.60      2.76 o 
  -7   3   7        0.43        1.33      2.51 o 
  -6   3   7      158.95      147.49      4.58 o 
  -5   3   7      117.80      115.07      5.69 o 
  -4   3   7        2.14        2.15      2.41 o 
  -3   3   7      166.94      176.53      5.26 o 
  -2   3   7       31.83       28.71      2.41 o 
  -1   3   7      182.44      158.31      5.41 o 
   0   3   7        0.42        2.51      1.67 o 
   1   3   7      161.96      159.59      2.50 o 
   2   3   7       55.03       61.96      1.90 o 
   3   3   7      218.86      206.55      4.29 o 
   4   3   7        5.44        6.35      2.45 o 
   5   3   7       93.53       90.65      4.28 o 
  -8   4   7        4.79        8.50      2.35 o 
  -7   4   7        2.19        0.92      2.56 o 
  -6   4   7        7.40       11.58      2.90 o 
  -5   4   7        0.04        2.13      2.41 o 
  -4   4   7        1.78        3.15      2.15 o 
  -3   4   7        9.20       11.07      2.35 o 
  -2   4   7      189.76      190.11      4.48 o 
  -1   4   7       34.62       36.44      2.56 o 
   0   4   7       10.03        9.51      1.20 o 
   1   4   7      190.52      175.60      2.48 o 
   2   4   7        0.26        0.64      1.25 o 
   3   4   7        8.96        4.91      2.61 o 
   4   4   7        4.14        8.27      3.07 o 
   5   4   7      118.83      103.90      4.88 o 
  -8   5   7       12.09        7.77      2.99 o 
  -7   5   7        1.98        5.12      2.92 o 
  -6   5   7       18.85       20.04      2.92 o 
  -5   5   7      209.41      194.31      5.17 o 
  -4   5   7       17.40       18.14      2.66 o 
  -3   5   7        0.55        0.56      2.06 o 
  -2   5   7       74.51       73.90      3.31 o 
  -1   5   7      286.68      278.72      5.13 o 
   0   5   7        0.84        1.53      1.11 o 
   1   5   7      282.71      281.38      3.63 o 
   2   5   7      168.91      152.26      3.43 o 
   3   5   7        1.54        2.94      2.67 o 
   4   5   7      284.23      252.30      9.74 o 
   5   5   7       81.89       87.97      4.58 o 
  -8   6   7      103.85      102.41      6.54 o 
  -7   6   7        0.21        2.66      2.66 o 
  -6   6   7        1.77        3.26      2.63 o 
  -5   6   7       11.58       12.03      2.65 o 
  -4   6   7      119.23      104.47      4.12 o 
  -3   6   7       12.56       12.53      2.66 o 
  -2   6   7      685.88      694.47     12.09 o 
  -1   6   7      316.01      319.63     11.95 o 
   0   6   7       50.35       43.02      1.52 o 
   1   6   7      152.16      150.26      2.25 o 
   2   6   7      117.48       97.02      2.86 o 
   3   6   7        5.87        5.54      1.99 o 
   4   6   7      128.16      144.79      8.18 o 
   5   6   7       70.42       86.17      5.55 o 
  -7   7   7       56.75       69.35      4.27 o 
  -6   7   7       61.49       58.79      3.82 o 
  -5   7   7       61.18       68.21      3.82 o 
  -4   7   7       33.97       43.19      4.69 o 
  -3   7   7        8.15        7.68      2.59 o 
  -2   7   7      162.15      157.94      4.58 o 
  -1   7   7     1171.95     1099.78      7.46 o 
   0   7   7       56.71       50.31      1.61 o 
   1   7   7        0.17        1.41      1.17 o 
   2   7   7      151.76      128.91      3.28 o 
   3   7   7       38.16       33.82      2.52 o 
   4   7   7      189.55      192.86      7.89 o 
  -7   8   7        4.43        3.43      2.81 o 
  -6   8   7        0.03        0.11      2.87 o 
  -5   8   7       56.68       61.80      3.91 o 
  -4   8   7      194.80      184.91      5.23 o 
  -3   8   7      135.12      148.13      4.78 o 
  -2   8   7        1.68        3.52      2.45 o 
  -1   8   7       20.62       25.16      2.24 o 
   0   8   7       52.74       51.86      1.61 o 
   1   8   7      112.70      104.37      2.64 o 
   2   8   7       35.87       29.72      2.35 o 
   3   8   7       12.89        8.46      2.08 o 
   4   8   7        9.94       10.96      2.91 o 
  -7   9   7        4.84        7.20      3.20 o 
  -6   9   7       19.40       19.87      3.47 o 
  -5   9   7       50.14       46.31      3.82 o 
  -4   9   7       43.93       37.56      3.52 o 
  -3   9   7       13.58       15.91      2.83 o 
  -2   9   7        0.06        1.28      3.98 o 
  -1   9   7       39.80       41.16      2.21 o 
   0   9   7       52.11       46.93      2.18 o 
   1   9   7      160.45      146.35      3.60 o 
   2   9   7       13.01       13.18      2.17 o 
   3   9   7        0.91        1.75      2.00 o 
   4   9   7        1.26        0.50      3.10 o 
  -6  10   7        0.03        2.98      3.30 o 
  -5  10   7       22.51       24.00      3.44 o 
  -4  10   7        8.93       14.73      2.87 o 
  -3  10   7        0.68        2.84      3.84 o 
  -2  10   7      182.63      180.22      7.82 o 
  -1  10   7       72.81       82.38      8.68 o 
   0  10   7       39.73       40.88      2.45 o 
   1  10   7       92.01       90.34      3.13 o 
   2  10   7        1.13        1.45      1.94 o 
   3  10   7        3.47        6.95      2.17 o 
  -5  11   7       12.27       17.77      3.32 o 
  -4  11   7        5.02        7.54      4.27 o 
  -3  11   7       39.51       38.40      5.12 o 
  -2  11   7        7.29       12.80      4.55 o 
  -1  11   7       90.45       80.36      5.55 o 
   0  11   7       23.61       22.71      2.96 o 
   1  11   7       18.60       17.52      2.92 o 
   2  11   7       20.45       16.24      2.43 o 
   3  11   7        4.73        3.09      2.81 o 
  -5  12   7        4.86        5.30      3.42 o 
  -4  12   7        0.98        1.56      4.55 o 
  -3  12   7       27.21       28.45      5.12 o 
  -2  12   7        0.21        0.43      3.56 o 
  -1  12   7       10.92       18.21      4.69 o 
   0  12   7       37.48       37.88      3.27 o 
   1  12   7        5.41        4.24      2.97 o 
   2  12   7        4.53        2.63      2.87 o 
  -4  13   7       21.82       22.47      4.84 o 
  -3  13   7       27.04       19.49      4.41 o 
  -2  13   7       20.31       28.16      5.41 o 
  -1  13   7       12.77       16.07      3.27 o 
   0  13   7        4.24        4.11      2.79 o 
   1  13   7        1.23        0.80      2.81 o 
  -8   0   8        7.05        9.39      3.98 o 
  -6   0   8      212.97      200.56      7.54 o 
  -4   0   8       16.16       17.50      3.70 o 
  -2   0   8      210.02      199.70      6.54 o 
   0   0   8      441.22      402.37     13.44 o 
   2   0   8       23.92       23.89      2.01 o 
   4   0   8       86.33       80.51      6.54 o 
  -8   1   8        0.19        0.19      2.59 o 
  -7   1   8       30.09       29.82      3.21 o 
  -6   1   8      116.03      114.78      4.31 o 
  -5   1   8      318.99      323.23     11.17 o 
  -4   1   8       13.24       14.04      2.39 o 
  -3   1   8        5.47        7.61      2.21 o 
  -2   1   8       27.64       26.78      2.55 o 
  -1   1   8      447.88      451.96      6.39 o 
   0   1   8       12.35       12.43      1.74 o 
   1   1   8      592.02      574.52      4.52 o 
   2   1   8       34.57       33.33      1.52 o 
   3   1   8       81.67       94.04      4.27 o 
   4   1   8        4.18        4.98      4.98 o 
   5   1   8       46.86       50.78      5.97 o 
  -8   2   8        0.02       -0.13      2.87 o 
  -7   2   8        3.93        2.61      2.71 o 
  -6   2   8        0.27       -1.86      2.41 o 
  -5   2   8      142.32      142.32      5.05 o 
  -4   2   8       25.01       25.96      2.72 o 
  -3   2   8       56.06       62.23      3.16 o 
  -2   2   8       34.49       31.42      2.66 o 
  -1   2   8      104.39       99.44      3.62 o 
   0   2   8      112.42      106.93      2.59 o 
   1   2   8       41.96       41.54      1.78 o 
   2   2   8      100.13       93.28      2.16 o 
   3   2   8       67.46       68.38      4.55 o 
   4   2   8        6.65        7.61      3.27 o 
   5   2   8      148.26      178.65      8.68 o 
  -8   3   8        2.68        1.94      2.79 o 
  -7   3   8       13.20        6.89      2.87 o 
  -6   3   8       63.04       62.57      3.66 o 
  -5   3   8        2.74        2.43      2.32 o 
  -4   3   8        3.14        1.56      3.56 o 
  -3   3   8        0.93        1.14      3.13 o 
  -2   3   8      246.95      226.59      7.11 o 
  -1   3   8      678.53      649.46     10.95 o 
   0   3   8       29.64       31.80      1.86 o 
   1   3   8       65.94       66.94      2.00 o 
   2   3   8       24.30       25.26      2.16 o 
   3   3   8        3.97        4.98      2.67 o 
   4   3   8       14.75       16.10      3.38 o 
   5   3   8      141.52      150.49      7.97 o 
  -8   4   8       59.64       64.37      4.12 o 
  -7   4   8       90.73      104.85      4.63 o 
  -6   4   8        1.71        2.62      2.49 o 
  -5   4   8      164.31      151.95      4.82 o 
  -4   4   8       69.59       68.60      3.52 o 
  -3   4   8       12.54        8.91      2.66 o 
  -2   4   8       23.35       24.80      2.61 o 
  -1   4   8       56.59       59.03      4.27 o 
   0   4   8       44.15       45.28      1.77 o 
   1   4   8        0.05        0.78      1.62 o 
   2   4   8      213.72      200.97      3.97 o 
   3   4   8       23.72       19.20      3.98 o 
   4   4   8       38.25       40.18      3.76 o 
  -7   5   8      191.22      178.93      5.48 o 
  -6   5   8      108.41      104.66      4.42 o 
  -5   5   8       25.56       34.26      3.21 o 
  -4   5   8       31.70       31.20      3.91 o 
  -3   5   8      354.43      342.31      7.33 o 
  -2   5   8      302.22      295.39      5.83 o 
  -1   5   8        2.54        3.82      2.36 o 
   0   5   8       14.66       15.08      1.37 o 
   1   5   8        9.57        6.84      1.77 o 
   2   5   8       22.08       26.18      2.26 o 
   3   5   8       74.76       64.43      5.97 o 
   4   5   8       46.47       49.21      3.85 o 
  -7   6   8       40.09       42.02      3.77 o 
  -6   6   8      297.06      297.56      6.79 o 
  -5   6   8      337.42      323.49      6.84 o 
  -4   6   8       28.81       24.80      3.06 o 
  -3   6   8      311.21      305.01      6.29 o 
  -2   6   8       97.65      102.00      3.97 o 
  -1   6   8        6.10        6.40      2.46 o 
   0   6   8      177.56      175.47      2.50 o 
   1   6   8       33.36       30.61      1.51 o 
   2   6   8       32.37       35.11      3.38 o 
   3   6   8        2.58        1.00      4.55 o 
   4   6   8        0.12        0.89      2.73 o 
  -7   7   8       21.62       21.63      3.47 o 
  -6   7   8       58.21       63.48      3.95 o 
  -5   7   8       58.72       65.98      3.96 o 
  -4   7   8        7.61        7.44      2.56 o 
  -3   7   8      175.39      155.41      5.55 o 
  -2   7   8        6.39        5.26      2.35 o 
  -1   7   8      707.48      659.25      6.73 o 
   0   7   8       37.09       32.14      1.55 o 
   1   7   8       98.47       93.35      2.03 o 
   2   7   8       16.82       13.86      2.55 o 
   3   7   8       26.88       22.90      4.98 o 
   4   7   8       49.83       59.72      4.17 o 
  -7   8   8       41.92       45.92      3.92 o 
  -6   8   8       64.27       63.85      5.12 o 
  -5   8   8       45.91       51.03      3.96 o 
  -4   8   8       19.47       23.47      3.42 o 
  -3   8   8      161.82      150.32      5.41 o 
  -2   8   8        8.02        5.22      2.69 o 
  -1   8   8        1.06        1.78      1.68 o 
   0   8   8       48.88       46.08      1.94 o 
   1   8   8        4.52        4.84      1.52 o 
   2   8   8       10.22        8.88      2.63 o 
   3   8   8       80.79       91.89      6.69 o 
  -6   9   8        0.25        1.56      3.22 o 
  -5   9   8        1.29        2.33      2.97 o 
  -4   9   8        5.05        7.41      2.73 o 
  -3   9   8       37.59       37.69      3.22 o 
  -2   9   8       53.98       45.67      3.56 o 
  -1   9   8        2.89        3.45      2.02 o 
   0   9   8       69.52       70.70      2.54 o 
   1   9   8       40.72       46.89      2.56 o 
   2   9   8        2.54        2.45      1.98 o 
   3   9   8       30.99       28.87      4.98 o 
  -6  10   8       82.63       71.01      4.53 o 
  -5  10   8       62.03       60.30      5.26 o 
  -4  10   8        1.92        4.82      2.83 o 
  -3  10   8        6.29        6.28      2.66 o 
  -2  10   8        1.58        1.73      2.63 o 
  -1  10   8        0.22        0.84      2.04 o 
   0  10   8        0.01        1.34      1.69 o 
   1  10   8       39.08       36.67      3.16 o 
   2  10   8        0.07        1.34      2.14 o 
  -5  11   8        0.62        1.63      3.17 o 
  -4  11   8       51.32       57.97      3.96 o 
  -3  11   8        0.02        2.43      2.77 o 
  -2  11   8        6.09        6.47      2.82 o 
  -1  11   8        6.83        5.33      2.77 o 
   0  11   8       28.88       29.80      2.54 o 
   1  11   8       12.37       12.53      2.90 o 
   2  11   8       24.05       20.96      2.58 o 
  -4  12   8       38.57       43.40      4.32 o 
  -3  12   8        4.12       11.31      3.42 o 
  -2  12   8       17.82       20.03      3.57 o 
  -1  12   8        0.94        3.27      2.18 o 
   0  12   8        0.05        1.35      2.38 o 
   1  12   8        3.76        5.35      2.85 o 
  -2  13   8       27.14       18.63      4.69 o 
  -1  13   8       18.81       27.52      3.77 o 
  -7   0   9       18.57       24.75      4.55 o 
  -5   0   9       75.34       74.39      5.55 o 
  -3   0   9        0.96       -0.43      3.70 o 
  -1   0   9       43.62       43.81      4.27 o 
   1   0   9      512.96      499.88      6.73 o 
   3   0   9      451.14      479.77     12.09 o 
  -8   1   9       13.63       15.44      3.07 o 
  -7   1   9       17.46       20.25      3.11 o 
  -6   1   9        7.00        7.78      2.61 o 
  -5   1   9       34.87       27.95      2.97 o 
  -4   1   9       13.61       12.77      2.59 o 
  -3   1   9      248.04      249.64      5.63 o 
  -2   1   9      581.85      564.52      7.84 o 
  -1   1   9     1017.98     1027.66     10.01 o 
   0   1   9       76.07       70.22      2.38 o 
   1   1   9       43.31       43.51      1.93 o 
   2   1   9        2.52        5.23      2.19 o 
   3   1   9      162.60      171.17      8.75 o 
   4   1   9        0.27        4.84      4.41 o 
  -7   2   9       44.11       45.24      4.62 o 
  -6   2   9        7.15        8.96      2.41 o 
  -5   2   9       24.56       31.99      3.06 o 
  -4   2   9      204.74      196.00      5.28 o 
  -3   2   9       48.22       51.07      3.31 o 
  -2   2   9      507.94      499.45      7.39 o 
  -1   2   9      155.17      153.42      4.62 o 
   0   2   9        8.71        9.01      1.78 o 
   1   2   9      170.25      168.72      2.90 o 
   2   2   9        0.43       -0.39      2.51 o 
   3   2   9       28.06       31.00      3.67 o 
   4   2   9        1.15       -0.71      4.27 o 
  -7   3   9       25.47       31.59      3.40 o 
  -6   3   9      150.28      137.92      5.05 o 
  -5   3   9      100.99       86.30      4.07 o 
  -4   3   9       75.10       69.44      4.91 o 
  -3   3   9      106.73      101.85      4.07 o 
  -2   3   9      118.17      110.43      8.11 o 
  -1   3   9     1103.95     1066.83     13.51 o 
   0   3   9      134.95      130.45      2.93 o 
   1   3   9        1.32        1.98      1.42 o 
   2   3   9        0.89        2.26      2.53 o 
   3   3   9       35.19       42.42      3.62 o 
   4   3   9       23.78       32.00      5.83 o 
  -7   4   9      185.93      202.75      6.08 o 
  -6   4   9       25.36       25.83      3.24 o 
  -5   4   9      358.25      356.45      7.14 o 
  -4   4   9       79.26       72.54      5.55 o 
  -3   4   9      144.62      138.40      6.69 o 
  -2   4   9        2.82        2.99      3.56 o 
  -1   4   9      518.20      486.74     10.38 o 
   0   4   9        1.76        3.12      1.46 o 
   1   4   9        1.03        1.67      1.45 o 
   2   4   9       19.79       18.55      3.04 o 
   3   4   9       80.61       85.49      6.54 o 
   4   4   9        0.19        1.28      4.69 o 
  -7   5   9        8.75        8.07      3.06 o 
  -6   5   9        2.99        4.69      4.27 o 
  -5   5   9        0.68        3.57      3.11 o 
  -4   5   9       29.49       27.43      3.37 o 
  -3   5   9       74.00       67.96      3.72 o 
  -2   5   9       73.64       63.43      3.47 o 
  -1   5   9       82.91       73.68      4.98 o 
   0   5   9        4.25        7.65      1.76 o 
   1   5   9       18.06       16.04      1.62 o 
   2   5   9        4.50        3.73      2.66 o 
   3   5   9      116.62      112.23      6.83 o 
  -7   6   9       26.40       28.73      5.12 o 
  -6   6   9      164.41      177.53     11.31 o 
  -5   6   9      124.19      113.68      4.67 o 
  -4   6   9       10.31       12.17      2.73 o 
  -3   6   9        3.55        1.24      2.39 o 
  -2   6   9       12.94       15.09      2.81 o 
  -1   6   9        1.23        1.95      1.74 o 
   0   6   9      108.46      100.58      2.79 o 
   1   6   9        0.03        1.45      1.69 o 
   2   6   9        0.20        5.72      2.83 o 
   3   6   9        0.27        3.70      4.55 o 
  -6   7   9       64.24       66.32      4.31 o 
  -5   7   9        0.05        2.77      3.04 o 
  -4   7   9        7.90       12.66      3.12 o 
  -3   7   9        0.95        4.09      2.81 o 
  -2   7   9       57.10       51.86      3.50 o 
  -1   7   9       32.39       26.78      1.79 o 
   0   7   9        5.65        5.01      1.49 o 
   1   7   9       30.69       35.46      2.21 o 
   2   7   9       11.03        8.11      4.41 o 
   3   7   9        5.24        7.97      4.69 o 
  -6   8   9        0.04        0.79      2.87 o 
  -5   8   9       10.97       12.40      3.31 o 
  -4   8   9       11.11        9.50      3.01 o 
  -3   8   9        0.41        0.20      2.66 o 
  -2   8   9      173.99      175.94      5.38 o 
  -1   8   9        3.07        4.25      1.74 o 
   0   8   9       49.54       47.49      2.26 o 
   1   8   9       30.44       22.98      3.04 o 
   2   8   9       33.48       28.59      4.69 o 
  -5   9   9      120.58      127.21      5.27 o 
  -4   9   9        3.12        5.29      3.10 o 
  -3   9   9        1.44        3.69      2.66 o 
  -2   9   9        7.47        4.55      2.66 o 
  -1   9   9       47.35       54.14      2.50 o 
   0   9   9        0.01        0.07      1.68 o 
   1   9   9        0.43        2.28      3.84 o 
   2   9   9       53.48       59.31      6.12 o 
  -5  10   9        2.50       11.38      3.72 o 
  -4  10   9        1.92        2.92      3.07 o 
  -3  10   9       17.00       15.02      2.97 o 
  -2  10   9       63.18       66.34      3.22 o 
  -1  10   9       50.11       45.66      2.48 o 
   0  10   9       75.43       77.76      2.82 o 
   1  10   9        0.81        0.43      3.98 o 
  -4  11   9        9.10        8.84      4.48 o 
  -3  11   9      103.92      114.23      5.28 o 
  -2  11   9       25.73       25.21      3.50 o 
  -1  11   9        1.17        1.44      2.32 o 
   0  11   9        2.61        2.03      2.19 o 
  -6   0  10        8.98        6.12      4.12 o 
  -4   0  10      108.09      107.53      6.26 o 
  -2   0  10       58.07       56.61      4.98 o 
   0   0  10       44.70       45.52      3.24 o 
   2   0  10      147.14      123.89      7.40 o 
  -7   1  10       81.30       94.18      4.62 o 
  -6   1  10        0.29        1.12      2.76 o 
  -5   1  10        8.65        9.51      3.01 o 
  -4   1  10        1.01        0.70      2.46 o 
  -3   1  10        1.51        2.92      2.72 o 
  -2   1  10      462.60      470.05      8.82 o 
  -1   1  10      884.39      861.53      9.76 o 
   0   1  10       74.59       69.33      2.48 o 
   1   1  10        7.72       10.03      1.51 o 
   2   1  10       14.06       17.18      2.96 o 
   3   1  10       10.30        4.79      3.20 o 
  -7   2  10       50.66       54.79      4.17 o 
  -6   2  10        6.82        8.97      2.73 o 
  -5   2  10       82.69       73.12      4.17 o 
  -4   2  10       27.82       28.58      3.37 o 
  -3   2  10       44.48       49.38      4.55 o 
  -2   2  10        9.19       10.58      2.85 o 
  -1   2  10        0.11        1.34      2.51 o 
   0   2  10        0.39        1.63      1.86 o 
   1   2  10       54.35       65.59      2.19 o 
   2   2  10       12.29       14.00      3.10 o 
   3   2  10        7.89       18.61      3.60 o 
  -7   3  10       57.58       56.33      4.05 o 
  -6   3  10       24.49       29.14      3.40 o 
  -5   3  10      168.15      147.39      5.13 o 
  -4   3  10       80.52       74.94      4.02 o 
  -3   3  10      453.06      453.68      7.79 o 
  -2   3  10      351.93      367.39      6.84 o 
  -1   3  10       30.02       31.58      3.45 o 
   0   3  10       39.86       38.68      2.20 o 
   1   3  10      195.23      200.78      3.96 o 
   2   3  10        0.47        0.09      2.76 o 
   3   3  10       42.39       50.49      4.25 o 
  -7   4  10        1.61        0.43      3.12 o 
  -6   4  10        7.37        8.91      2.71 o 
  -5   4  10        7.22        8.23      2.87 o 
  -4   4  10        5.07        5.62      2.63 o 
  -3   4  10      101.68      108.39      4.43 o 
  -2   4  10        7.17        5.83      2.31 o 
  -1   4  10       50.40       60.90      2.53 o 
   0   4  10       24.66       29.56      1.89 o 
   1   4  10        0.71        1.59      1.83 o 
   2   4  10       38.51       35.07      3.68 o 
   3   4  10        0.15        1.70      2.76 o 
  -6   5  10       20.91       23.05      3.10 o 
  -5   5  10       63.81       55.05      5.83 o 
  -4   5  10       88.92       76.95      5.97 o 
  -3   5  10      184.84      177.09      7.82 o 
  -2   5  10      117.42      105.11      6.26 o 
  -1   5  10       86.74       91.46      3.35 o 
   0   5  10        0.53        0.72      1.59 o 
   1   5  10       30.48       32.16      2.26 o 
   2   5  10       36.16       26.68      4.98 o 
  -6   6  10        6.72        9.67      4.55 o 
  -5   6  10        0.00        1.28      4.27 o 
  -4   6  10        8.32        9.16      2.79 o 
  -3   6  10        7.81        8.73      2.73 o 
  -2   6  10        0.04        2.56      3.27 o 
  -1   6  10       54.22       62.93      2.49 o 
   0   6  10        0.86        1.42      1.73 o 
   1   6  10       12.73       14.03      2.01 o 
   2   6  10       27.37       37.78      3.62 o 
  -6   7  10        0.01        1.91      2.97 o 
  -5   7  10        1.59        4.76      3.21 o 
  -4   7  10        0.55        0.98      2.73 o 
  -3   7  10       40.85       49.71      3.82 o 
  -2   7  10       35.63       37.49      3.37 o 
  -1   7  10        1.55        3.19      1.87 o 
   0   7  10       23.07       30.11      2.76 o 
   1   7  10       61.51       67.32      3.01 o 
   2   7  10        3.14        3.13      3.98 o 
  -5   8  10        1.61        2.74      2.96 o 
  -4   8  10        5.50        5.54      2.76 o 
  -3   8  10        2.34        2.47      2.97 o 
  -2   8  10       49.00       49.68      3.92 o 
  -1   8  10        0.88        2.02      1.90 o 
   0   8  10       16.78       23.05      2.20 o 
   1   8  10       18.56       17.93      3.12 o 
  -4   9  10       21.83       30.04      3.42 o 
  -3   9  10       11.10       10.55      3.31 o 
  -2   9  10        0.24        2.22      2.37 o 
  -1   9  10       12.25       14.43      2.65 o 
   0   9  10       20.20       19.38      3.27 o 
  -3  10  10       57.51       65.90      4.42 o 
  -2  10  10       22.96       25.31      2.64 o 
  -1  10  10        6.88        9.90      2.38 o 
  -5   0  11        0.34        3.13      3.98 o 
  -3   0  11       25.34       30.30      4.55 o 
  -1   0  11      367.35      372.71      7.09 o 
   1   0  11       47.87       49.62      3.62 o 
  -6   1  11       35.00       28.52      3.44 o 
  -5   1  11      170.92      167.97      5.62 o 
  -4   1  11       44.05       45.74      3.47 o 
  -3   1  11        1.74        0.65      2.76 o 
  -2   1  11        9.74        9.81      2.59 o 
  -1   1  11       20.55       21.20      2.11 o 
   0   1  11        0.59        1.85      1.83 o 
   1   1  11        1.29        3.95      2.04 o 
   2   1  11      167.56      168.59      5.83 o 
  -6   2  11       21.13       29.49      6.33 o 
  -5   2  11       19.32       17.12      3.17 o 
  -4   2  11       34.02       32.05      3.31 o 
  -3   2  11       52.73       51.66      3.77 o 
  -2   2  11      146.69      148.50      5.03 o 
  -1   2  11       21.13       25.49      2.34 o 
   0   2  11        0.01        2.58      1.92 o 
   1   2  11        0.34        1.23      2.18 o 
   2   2  11        1.51        2.98      3.21 o 
  -6   3  11        0.32        0.23      3.06 o 
  -5   3  11       33.55       34.46      4.48 o 
  -4   3  11       28.28       24.69      3.14 o 
  -3   3  11       37.16       35.37      3.36 o 
  -2   3  11      102.83      103.15      5.26 o 
  -1   3  11       31.48       32.78      2.36 o 
   0   3  11      170.99      168.43      3.26 o 
   1   3  11       31.71       40.58      2.64 o 
   2   3  11       57.15       56.72      4.42 o 
  -6   4  11        2.26        1.01      3.31 o 
  -5   4  11       85.31       88.52      7.33 o 
  -4   4  11        4.36        8.91      2.91 o 
  -3   4  11       47.52       49.70      3.47 o 
  -2   4  11       14.37       18.53      2.76 o 
  -1   4  11      386.41      394.13      7.72 o 
   0   4  11       28.57       40.09      2.18 o 
   1   4  11       14.37       18.26      2.44 o 
  -5   5  11      369.23      389.38      8.15 o 
  -4   5  11        2.91        2.06      2.65 o 
  -3   5  11       44.45       46.59      3.62 o 
  -2   5  11        8.41       10.59      2.97 o 
  -1   5  11        1.04        1.94      1.85 o 
   0   5  11        4.13        4.79      1.75 o 
   1   5  11       30.50       29.81      2.54 o 
  -5   6  11       32.91       29.22      3.72 o 
  -4   6  11        7.74        5.97      4.27 o 
  -3   6  11       27.29       29.30      5.12 o 
  -2   6  11       32.53       33.14      5.12 o 
  -1   6  11        4.99        7.24      1.82 o 
   0   6  11        3.32        5.26      1.84 o 
   1   6  11        2.07        1.22      2.63 o 
  -4   7  11       10.50       15.08      4.41 o 
  -3   7  11        5.88        8.39      4.69 o 
  -2   7  11       49.05       47.14      3.92 o 
  -1   7  11        3.51        4.71      2.46 o 
   0   7  11      151.37      153.59      4.40 o 
  -4   8  11        2.20        2.03      2.97 o 
  -3   8  11       64.50       80.12      4.72 o 
  -2   8  11        6.44        5.32      2.14 o 
  -1   8  11       35.80       36.35      3.87 o 
  -4   0  12        0.19        0.43      3.41 o 
  -2   0  12       21.60       19.77      4.41 o 
   0   0  12        1.85        2.17      2.80 o 
  -5   1  12        0.18        0.81      3.07 o 
  -4   1  12       19.24       22.00      4.84 o 
  -3   1  12       12.70        9.78      2.73 o 
  -2   1  12        3.69        5.19      2.72 o 
  -1   1  12        1.37        0.30      1.84 o 
   0   1  12       39.00       41.19      2.29 o 
  -5   2  12      103.80      110.05      5.23 o 
  -4   2  12        0.77        3.86      2.73 o 
  -3   2  12        4.87        5.68      3.07 o 
  -2   2  12       27.79       34.80      3.47 o 
  -1   2  12       10.52       13.40      2.20 o 
   0   2  12       42.81       51.98      2.45 o 
  -5   3  12        5.24        4.72      2.87 o 
  -4   3  12        4.14        5.51      3.17 o 
  -3   3  12        3.04        2.75      2.70 o 
  -2   3  12       17.34       20.73      3.48 o 
  -1   3  12      165.51      150.56      3.82 o 
   0   3  12       15.73       16.27      2.32 o 
  -4   4  12       23.67       28.68      3.72 o 
  -3   4  12       86.02       93.25      4.73 o 
  -2   4  12       20.27       22.50      3.32 o 
  -1   4  12      102.72      109.43      4.31 o 
   0   4  12       29.80       35.93      2.62 o 
  -4   5  12       52.55       58.04      7.68 o 
  -3   5  12       16.49       21.30      3.52 o 
  -2   5  12        0.23        3.99      2.57 o 
  -1   5  12        0.41        4.21      2.04 o 
  -3   6  12       40.20       44.27      3.77 o 
  -2   6  12      166.84      185.00      4.26 o 
                                                 
